# Supplementary material for: Integrative Analysis of Proteomics and Metabolism Reveals the Potential Roles of Arachidonic Acid Metabolism in Hypoxia Response in Mouse Spleen
Source: Molecules. 2022 Nov 21;27(22):8102. doi: 10.3390/molecules27228102 (PMC9696392; doi:10.3390/molecules27228102)
Supplement: Supplementary file 1 [file molecules-27-08102-s001.zip]

Archive with 2 entries (2 files):
- molecules-1973056-supplementary - Tables.xlsx
- molecules-1973056-supplementary.pdf
