# Supplementary material for: Integrative Analysis of Proteomics and Metabolism Reveals the Potential Roles of Arachidonic Acid Metabolism in Hypoxia Response in Mouse Spleen
Source: Molecules. 2022 Nov 21;27(22):8102. doi: 10.3390/molecules27228102 (PMC9696392; doi:10.3390/molecules27228102)
Supplement: Supplementary file 1 [file molecules-27-08102-s001.zip › molecules-1973056-supplementary - Tables.xlsx]

## Sheet: Table S1
Table S1. Primer list used in this study.
Gene	Primer sequence	bp
β-Actin	F: CATCCGTAAAGACCTCTATGCCAAC	25
	R: ATGGAGCCACCGATCCACA	19
Ms4a3	F: GGACGATGAACATCAAGTCAGCA	23
	R: AGGAATGGGTTCACAAATCAGCA	23
SFRP1	F: TACTGGCCCGAGATGCTCAA	20
	R: AGAGATGTTCAATGATGGCCTCTG	24
CHIL3	F: CAGTGTTCTGGTGAAGGAAATG	22
	R: ACCCAGACTTGATTACGTCAAT	22
WFDC21	F: GTCCCTCATCACCCTCAGCCTAG	23
	R: GCATCCAATACTGACACATTGTTCCTC	27
CTSG	F: ACAACATCCAAATGCGAGAAAG	22
	R: CATGATGTCATTCCGGATGTTC	22
ANXA1	F: GACATTCTTACCAAGAGGACCA	22
	R: GAGCTGGAGTTTTTAGCATAGC	22
ITGB2l	F: GGTCGATGCTACTGTAACAGAT	22
	R: ATTGCACTGTTGTCTTTCAAGC	22
MS4A3	F: CCACAAACATTTCCCAAGCACCAC	24
	R: TTGCCAATCTTCACCGTCACCTG	23
S100A8	F: CTTGAGCAACCTCATTGATGTC	22
	R: GGAACTCCTCGAAGTTAATTGC	22
PRTN3	F: CAGCAGAAGTTCACCATCAGTCAGG	25
	R: CTGGAGGAGAAGCACGTCATTGAG	24
MARCO	F: TGGAGACCTTCGAAATCAATGA	22
	R: CTCTAGGTACCAGGTGTGTTTT	22
HMGCS2	F: CCTACCGCAAGAAGATCCAGAATCAG	26
	R: AACATCAACCGAGCCAGGGATTTC	24
WNT10a	F: AGGTTTTCGAGAGAGTGCTTTC	22
	R: AAGCCTTCAGTTTACCCAGAG	21
PRG3	F: GAGTCAGATCCAGATGCCTTAA	22
	R: CCTTATCAAATGTCTCGGGAGT	22
APOE	F: GAGGAACAGACCCAGCAAATA	21
	R: CGATGCATGTCTTCCACTATTG	22

## Sheet: Table S2
Table S2. List of all 7,727 identified proteins based on proteomics analysis in the spleen of mice.
Protein	Description	Gene	GO_NUM	GO_Description	KEGG_Description	KEGG_EC	KEGG_ko	COG_Function_Description	COG_Function_Class	COG_Class_Description	IPR_Term
ENSMUSP00000030187.7	talin 1	Tln1	5	Cellular Component:ruffle (GO:0001726),Molecular Function:actin binding (GO:0003779),Molecular Function:structural constituent of cytoskeleton (GO:0005200),Cellular Component:focal adhesion (GO:0005925),Biological Process:cytoskeletal anchoring at plasma membrane (GO:0007016)	talin	--	ko04015 Rap1 signaling pathway ko04510 Focal adhesion ko04611 Platelet activation ko05166 HTLV-I infection	--	--	--	IPR002558 [I/LWEQ domain] ; IPR015009[Vinculin-binding site-containing domain] ; IPR015224[Talin, central] ; IPR018979[FERM, N-terminal] ; IPR019748[FERM central domain] ; IPR032425[Talin, N-terminal F0 domain]
ENSMUSP00000109938.1	filamin, alpha	Flna	1	Molecular Function:protein binding (GO:0005515)	filamin	--	ko04010 MAPK signaling pathway ko04510 Focal adhesion ko05132 Salmonella infection ko05205 Proteoglycans in cancer	Autotransporter translocation and assembly factor TamB	U	Intracellular trafficking, secretion, and vesicular transport ;	IPR001715 [Calponin homology domain] ; IPR017868[Filamin/ABP280 repeat-like]
ENSMUSP00000016771.6	myosin, heavy polypeptide 9, non-muscle	Myh9	3	Molecular Function:motor activity (GO:0003774),Molecular Function:ATP binding (GO:0005524),Cellular Component:myosin complex (GO:0016459)	myosin heavy chain	--	ko04530 Tight junction	Chromosome segregation ATPase	D	Cell cycle control, cell division, chromosome partitioning ;	IPR001609 [Myosin head, motor domain] ; IPR002928[Myosin tail] ; IPR004009[Myosin, N-terminal, SH3-like]
ENSMUSP00000018851.7	dynein cytoplasmic 1 heavy chain 1	Dync1h1	5	Molecular Function:microtubule motor activity (GO:0003777),Molecular Function:ATP binding (GO:0005524),Biological Process:microtubule-based movement (GO:0007018),Molecular Function:ATPase activity (GO:0016887),Cellular Component:dynein complex (GO:0030286)	dynein heavy chain 1, cytosolic	--	ko04145 Phagosome ko04962 Vasopressin-regulated water reabsorption ko05132 Salmonella infection	--	--	--	IPR004273 [Dynein heavy chain domain] ; IPR011704[ATPase, dynein-related, AAA domain] ; IPR013594[Dynein heavy chain, domain-1] ; IPR013602[Dynein heavy chain, domain-2] ; IPR024317[Dynein heavy chain, P-loop containing D4 domain] ; IPR024743[Dynein heavy chain, coiled coil stalk]
ENSMUSP00000090633.2	AHNAK nucleoprotein (desmoyokin)	Ahnak	--	--	--	--	--	Ca2+-binding protein, RTX toxin-related	Q	Secondary metabolites biosynthesis, transport and catabolism ;	--
ENSMUSP00000087756.4	myosin, heavy polypeptide 11, smooth muscle	Myh11	3	Molecular Function:motor activity (GO:0003774),Molecular Function:ATP binding (GO:0005524),Cellular Component:myosin complex (GO:0016459)	myosin heavy chain	--	ko04530 Tight junction	Chromosome segregation ATPase	D	Cell cycle control, cell division, chromosome partitioning ;	IPR001609 [Myosin head, motor domain] ; IPR002928[Myosin tail] ; IPR004009[Myosin, N-terminal, SH3-like]
ENSMUSP00000155052.1	myosin, heavy polypeptide 11, smooth muscle	Myh11	3	Molecular Function:motor activity (GO:0003774),Molecular Function:ATP binding (GO:0005524),Cellular Component:myosin complex (GO:0016459)	myosin heavy chain	--	ko04530 Tight junction	Chromosome segregation ATPase	D	Cell cycle control, cell division, chromosome partitioning ;	IPR001609 [Myosin head, motor domain] ; IPR002928[Myosin tail] ; IPR004009[Myosin, N-terminal, SH3-like]
ENSMUSP00000097797.2	spectrin alpha, non-erythrocytic 1	Sptan1	2	Molecular Function:calcium ion binding (GO:0005509),Molecular Function:protein binding (GO:0005515)	spectrin alpha	--	ko04210 Apoptosis	--	--	--	IPR001452 [SH3 domain] ; IPR002017[Spectrin repeat] ; IPR002048[EF-hand domain] ; IPR014837[EF-hand, Ca insensitive]
ENSMUSP00000092697.4	spectrin alpha, non-erythrocytic 1	Sptan1	2	Molecular Function:calcium ion binding (GO:0005509),Molecular Function:protein binding (GO:0005515)	spectrin alpha	--	ko04210 Apoptosis	--	--	--	IPR001452 [SH3 domain] ; IPR002017[Spectrin repeat] ; IPR002048[EF-hand domain] ; IPR014837[EF-hand, Ca insensitive]
ENSMUSP00000128278.1	IQ motif containing GTPase activating protein 1	Iqgap1	2	Molecular Function:protein binding (GO:0005515),Biological Process:regulation of GTPase activity (GO:0043087)	Ras GTPase-activating-like protein IQGAP1	--	ko04520 Adherens junction ko04810 Regulation of actin cytoskeleton ko05205 Proteoglycans in cancer	--	--	--	IPR000048 [IQ motif, EF-hand binding site] ; IPR000593[RasGAP protein, C-terminal] ; IPR001715[Calponin homology domain] ; IPR001936[Ras GTPase-activating protein]
ENSMUSP00000023226.6	plectin	Plec	2	Molecular Function:protein binding (GO:0005515),Cellular Component:cytoskeleton (GO:0005856)	plectin	--	--	--	--	--	IPR001101 [Plectin repeat] ; IPR001715[Calponin homology domain]
ENSMUSP00000057131.9	collagen, type VI, alpha 3	Col6a3	1	Molecular Function:serine-type endopeptidase inhibitor activity (GO:0004867)	collagen, type VI, alpha	--	ko04151 PI3K-Akt signaling pathway ko04510 Focal adhesion ko04512 ECM-receptor interaction ko04974 Protein digestion and absorption ko05165 Human papillomavirus infection	Cell division protein DamX, binds to the septal ring, contains C-terminal SPOR domain	D	Cell cycle control, cell division, chromosome partitioning ;	IPR002035 [von Willebrand factor, type A] ; IPR002223[Pancreatic trypsin inhibitor Kunitz domain] ; IPR008160[Collagen triple helix repeat]
ENSMUSP00000027817.7	spectrin alpha, erythrocytic 1	Spta1	1	Molecular Function:protein binding (GO:0005515)	spectrin alpha	--	ko04210 Apoptosis	--	--	--	IPR001452 [SH3 domain] ; IPR002017[Spectrin repeat] ; IPR014837[EF-hand, Ca insensitive]
ENSMUSP00000050220.9	clathrin, heavy polypeptide (Hc)	Cltc	5	Molecular Function:structural molecule activity (GO:0005198),Biological Process:intracellular protein transport (GO:0006886),Biological Process:vesicle-mediated transport (GO:0016192),Cellular Component:clathrin coat of trans-Golgi network vesicle (GO:0030130),Cellular Component:clathrin coat of coated pit (GO:0030132)	clathrin heavy chain	--	ko04142 Lysosome ko04144 Endocytosis ko04721 Synaptic vesicle cycle ko04961 Endocrine and other factor-regulated calcium reabsorption ko05016 Huntington's disease ko05100 Bacterial invasion of epithelial cells	--	--	--	IPR000547 [Clathrin, heavy chain/VPS, 7-fold repeat] ; IPR015348[Clathrin, heavy chain, linker, core motif] ; IPR022365[Clathrin, heavy chain, propeller repeat]
ENSMUSP00000006629.7	spectrin beta, non-erythrocytic 1	Sptbn1	1	Molecular Function:protein binding (GO:0005515)	spectrin beta	--	--	--	--	--	IPR001715 [Calponin homology domain] ; IPR002017[Spectrin repeat]
ENSMUSP00000131316.1	perlecan (heparan sulfate proteoglycan 2)	Hspg2	1	Molecular Function:protein binding (GO:0005515)	heparan sulfate proteoglycan 2 (perlecan)	--	ko04512 ECM-receptor interaction ko05161 Hepatitis B ko05205 Proteoglycans in cancer	Outer membrane protein assembly factor BamB, contains PQQ-like beta-propeller repeat	M	Cell wall/membrane/envelope biogenesis ;	IPR000034 [Laminin IV] ; IPR000742[EGF-like domain] ; IPR001791[Laminin G domain] ; IPR002049[Laminin EGF domain] ; IPR002172[Low-density lipoprotein (LDL) receptor class A repeat] ; IPR013098[Immunoglobulin I-set]
ENSMUSP00000021458.6	spectrin beta, erythrocytic	Sptb	1	Molecular Function:protein binding (GO:0005515)	spectrin beta	--	--	--	--	--	IPR001715 [Calponin homology domain] ; IPR002017[Spectrin repeat]
ENSMUSP00000095507.4	microtubule-actin crosslinking factor 1	Macf1	4	Molecular Function:calcium ion binding (GO:0005509),Molecular Function:protein binding (GO:0005515),Cellular Component:cytoskeleton (GO:0005856),Molecular Function:microtubule binding (GO:0008017)	microtuble-actin crosslinking factor 1	--	--	--	--	--	IPR001101 [Plectin repeat] ; IPR001715[Calponin homology domain] ; IPR002017[Spectrin repeat] ; IPR002048[EF-hand domain] ; IPR003108[Gas2-related domain]
ENSMUSP00000022369.7	vinculin	Vcl	2	Biological Process:cell adhesion (GO:0007155),Molecular Function:actin filament binding (GO:0051015)	vinculin	--	ko04510 Focal adhesion ko04520 Adherens junction ko04670 Leukocyte transendothelial migration ko04810 Regulation of actin cytoskeleton ko05100 Bacterial invasion of epithelial cells ko05146 Amoebiasis	--	--	--	IPR006077 [Vinculin/alpha-catenin]
ENSMUSP00000021554.8	actinin, alpha 1	Actn1	1	Molecular Function:protein binding (GO:0005515)	actinin alpha 1/4	--	ko04510 Focal adhesion ko04520 Adherens junction ko04530 Tight junction ko04670 Leukocyte transendothelial migration ko04810 Regulation of actin cytoskeleton ko05146 Amoebiasis ko05203 Viral carcinogenesis ko05322 Systemic lupus erythematosus	--	--	--	IPR001715 [Calponin homology domain] ; IPR002017[Spectrin repeat] ; IPR014837[EF-hand, Ca insensitive]
ENSMUSP00000140471.1	fibronectin 1	Fn1	2	Molecular Function:protein binding (GO:0005515),Cellular Component:extracellular region (GO:0005576)	fibronectin 1	--	ko04151 PI3K-Akt signaling pathway ko04510 Focal adhesion ko04512 ECM-receptor interaction ko04810 Regulation of actin cytoskeleton ko04933 AGE-RAGE signaling pathway in diabetic complications ko05100 Bacterial invasion of epithelial cells ko05146 Amoebiasis ko05165 Human papillomavirus infection ko05200 Pathways in cancer ko05205 Proteoglycans in cancer ko05222 Small cell lung cancer	Phage-related protein, tail component	X	Mobilome: prophages, transposons;	IPR000083 [Fibronectin, type I] ; IPR000562[Fibronectin, type II, collagen-binding] ; IPR003961[Fibronectin type III]
ENSMUSP00000141123.1	fibronectin 1	Fn1	2	Molecular Function:protein binding (GO:0005515),Cellular Component:extracellular region (GO:0005576)	fibronectin 1	--	ko04151 PI3K-Akt signaling pathway ko04510 Focal adhesion ko04512 ECM-receptor interaction ko04810 Regulation of actin cytoskeleton ko04933 AGE-RAGE signaling pathway in diabetic complications ko05100 Bacterial invasion of epithelial cells ko05146 Amoebiasis ko05165 Human papillomavirus infection ko05200 Pathways in cancer ko05205 Proteoglycans in cancer ko05222 Small cell lung cancer	Phage-related protein, tail component	X	Mobilome: prophages, transposons;	IPR000083 [Fibronectin, type I] ; IPR000562[Fibronectin, type II, collagen-binding] ; IPR003961[Fibronectin type III]
ENSMUSP00000098066.4	actin, beta	Actb	--	--	actin beta/gamma 1	--	ko04015 Rap1 signaling pathway ko04145 Phagosome ko04210 Apoptosis ko04390 Hippo signaling pathway ko04510 Focal adhesion ko04520 Adherens junction ko04530 Tight junction ko04611 Platelet activation ko04670 Leukocyte transendothelial migration ko04810 Regulation of actin cytoskeleton ko04919 Thyroid hormone signaling pathway ko04921 Oxytocin signaling pathway ko05100 Bacterial invasion of epithel…	Actin-related protein	Z	Cytoskeleton ;	IPR004000 [Actin family]
ENSMUSP00000127176.1	actinin, alpha 1	Actn1	1	Molecular Function:protein binding (GO:0005515)	actinin alpha 1/4	--	ko04510 Focal adhesion ko04520 Adherens junction ko04530 Tight junction ko04670 Leukocyte transendothelial migration ko04810 Regulation of actin cytoskeleton ko05146 Amoebiasis ko05203 Viral carcinogenesis ko05322 Systemic lupus erythematosus	--	--	--	IPR001715 [Calponin homology domain] ; IPR002017[Spectrin repeat] ; IPR014837[EF-hand, Ca insensitive]
ENSMUSP00000071486.6	actin, gamma, cytoplasmic 1	Actg1	--	--	actin beta/gamma 1	--	ko04015 Rap1 signaling pathway ko04145 Phagosome ko04210 Apoptosis ko04390 Hippo signaling pathway ko04510 Focal adhesion ko04520 Adherens junction ko04530 Tight junction ko04611 Platelet activation ko04670 Leukocyte transendothelial migration ko04810 Regulation of actin cytoskeleton ko04919 Thyroid hormone signaling pathway ko04921 Oxytocin signaling pathway ko05100 Bacterial invasion of epithel…	Actin-related protein	Z	Cytoskeleton ;	IPR004000 [Actin family]
ENSMUSP00000031314.8	albumin	Alb	1	Cellular Component:extracellular space (GO:0005615)	serum albumin	--	ko04918 Thyroid hormone synthesis	--	--	--	IPR014760 [Serum albumin, N-terminal]
ENSMUSP00000066068.7	actinin alpha 4	Actn4	1	Molecular Function:protein binding (GO:0005515)	actinin alpha 1/4	--	ko04510 Focal adhesion ko04520 Adherens junction ko04530 Tight junction ko04670 Leukocyte transendothelial migration ko04810 Regulation of actin cytoskeleton ko05146 Amoebiasis ko05203 Viral carcinogenesis ko05322 Systemic lupus erythematosus	--	--	--	IPR001715 [Calponin homology domain] ; IPR002017[Spectrin repeat] ; IPR014837[EF-hand, Ca insensitive]
ENSMUSP00000091429.5	ring finger protein 213	Rnf213	--	--	--	--	--	--	--	--	--
ENSMUSP00000114568.1	microtubule-actin crosslinking factor 1	Macf1	3	Molecular Function:calcium ion binding (GO:0005509),Molecular Function:protein binding (GO:0005515),Molecular Function:microtubule binding (GO:0008017)	microtuble-actin crosslinking factor 1	--	--	--	--	--	IPR001715 [Calponin homology domain] ; IPR002017[Spectrin repeat] ; IPR002048[EF-hand domain] ; IPR003108[Gas2-related domain]
ENSMUSP00000052872.7	fatty acid synthase	Fasn	2	Biological Process:biosynthetic process (GO:0009058),Biological Process:oxidation-reduction process (GO:0055114)	fatty acid synthase, animal type	2.3.1.85	ko00061 Fatty acid biosynthesis ko01100 Metabolic pathways ko01212 Fatty acid metabolism ko04152 AMPK signaling pathway ko04910 Insulin signaling pathway	NADP-dependent 3-hydroxy acid dehydrogenase YdfG	C	Energy production and conversion ;	IPR001031 [Thioesterase] ; IPR009081[Phosphopantetheine binding ACP domain] ; IPR013149[Alcohol dehydrogenase, C-terminal] ; IPR013217[Methyltransferase type 12] ; IPR013968[Polyketide synthase, ketoreductase domain] ; IPR014030[Beta-ketoacyl synthase, N-terminal] ; IPR014031[Beta-ketoacyl synthase, C-terminal] ; IPR014043[Acyl transferase] ; IPR020807[Polyketide synthase, dehydratase domain] ; I…
ENSMUSP00000052020.8	filamin, beta	Flnb	1	Molecular Function:protein binding (GO:0005515)	filamin	--	ko04010 MAPK signaling pathway ko04510 Focal adhesion ko05132 Salmonella infection ko05205 Proteoglycans in cancer	Autotransporter translocation and assembly factor TamB	U	Intracellular trafficking, secretion, and vesicular transport ;	IPR001715 [Calponin homology domain] ; IPR017868[Filamin/ABP280 repeat-like]
ENSMUSP00000026459.5	ATP synthase, H+ transporting mitochondrial F1 complex, beta subunit	Atp5b	3	Molecular Function:ATP binding (GO:0005524),Biological Process:proton transport (GO:0015992),Biological Process:ATP metabolic process (GO:0046034)	F-type H+-transporting ATPase subunit beta	3.6.3.14	ko00190 Oxidative phosphorylation ko01100 Metabolic pathways ko05010 Alzheimer's disease ko05012 Parkinson's disease ko05016 Huntington's disease	FoF1-type ATP synthase, beta subunit	C	Energy production and conversion ;	IPR000194 [ATPase, F1/V1/A1 complex, alpha/beta subunit, nucleotide-binding domain] ; IPR004100[ATPase, F1/V1/A1 complex, alpha/beta subunit, N-terminal domain]
ENSMUSP00000081912.5	nuclear mitotic apparatus protein 1	Numa1	--	--	nuclear mitotic apparatus protein 1	--	--	Uncharacterized membrane protein YhgE, phage infection protein (PIP) family	S	Function unknown ;	--
ENSMUSP00000046101.9	eukaryotic translation elongation factor 2	Eef2	1	Molecular Function:GTP binding (GO:0005525)	elongation factor 2	--	ko04152 AMPK signaling pathway ko04921 Oxytocin signaling pathway	Translation elongation factor EF-G, a GTPase	J	Translation, ribosomal structure and biogenesis ;	IPR000640 [Translation elongation factor EFG, V domain] ; IPR004161[Translation elongation factor EFTu-like, domain 2] ; IPR005517[Translation elongation factor EFG/EF2, domain IV] ; IPR009022[Elongation factor G, III-V domain]
ENSMUSP00000018449.4	pre-mRNA processing factor 8	Prpf8	4	Molecular Function:RNA binding (GO:0003723),Molecular Function:protein binding (GO:0005515),Molecular Function:U6 snRNA binding (GO:0017070),Molecular Function:U5 snRNA binding (GO:0030623)	pre-mRNA-processing factor 8	--	ko03040 Spliceosome	--	--	--	IPR000555 [JAB1/MPN/MOV34 metalloenzyme domain] ; IPR012591[PRO8NT domain] ; IPR012592[PROCN domain] ; IPR012984[PROCT domain] ; IPR019580[Pre-mRNA-processing-splicing factor 8, U6-snRNA-binding] ; IPR019581[Pre-mRNA-processing-splicing factor 8, U5-snRNA-binding] ; IPR019582[RNA recognition motif, spliceosomal PrP8] ; IPR021983[PRP8 domain IV core]
ENSMUSP00000022529.6	transketolase	Tkt	--	--	transketolase	2.2.1.1	ko00030 Pentose phosphate pathway ko01100 Metabolic pathways ko01200 Carbon metabolism ko01230 Biosynthesis of amino acids	Transketolase	G	Carbohydrate transport and metabolism ;	IPR005474 [Transketolase, N-terminal] ; IPR005475[Transketolase-like, pyrimidine-binding domain] ; IPR033248[Transketolase, C-terminal domain]
ENSMUSP00000099509.3	small nuclear ribonucleoprotein 200 (U5)	Snrnp200	2	Molecular Function:nucleic acid binding (GO:0003676),Molecular Function:ATP binding (GO:0005524)	pre-mRNA-splicing helicase BRR2	3.6.4.13	ko03040 Spliceosome	Replicative superfamily II helicase	L	Replication, recombination and repair ;	IPR001650 [Helicase, C-terminal] ; IPR004179[Sec63 domain] ; IPR011545[DEAD/DEAH box helicase domain]
ENSMUSP00000158977.1	tenascin XB	Tnxb	1	Molecular Function:protein binding (GO:0005515)	tenascin	--	ko04151 PI3K-Akt signaling pathway ko04510 Focal adhesion ko04512 ECM-receptor interaction ko05165 Human papillomavirus infection ko05206 MicroRNAs in cancer	Phage-related protein, tail component	X	Mobilome: prophages, transposons;	IPR002181 [Fibrinogen, alpha/beta/gamma chain, C-terminal globular domain] ; IPR003961[Fibronectin type III]
ENSMUSP00000116271.1	lymphocyte cytosolic protein 1	Lcp1	2	Molecular Function:calcium ion binding (GO:0005509),Molecular Function:protein binding (GO:0005515)	plastin-2	--	--	--	--	--	IPR001715 [Calponin homology domain] ; IPR002048[EF-hand domain]
ENSMUSP00000015800.9	heat shock protein 8	Hspa8	--	--	heat shock 70kDa protein 1/2/6/8	--	ko03040 Spliceosome ko04010 MAPK signaling pathway ko04141 Protein processing in endoplasmic reticulum ko04144 Endocytosis ko04213 Longevity regulating pathway - multiple species ko04612 Antigen processing and presentation ko04915 Estrogen signaling pathway ko05134 Legionellosis ko05145 Toxoplasmosis ko05162 Measles ko05164 Influenza A ko05169 Epstein-Barr virus infection	Molecular chaperone DnaK (HSP70)	O	Posttranslational modification, protein turnover, chaperones ;	IPR013126 [Heat shock protein 70 family]
ENSMUSP00000030164.7	valosin containing protein	Vcp	1	Molecular Function:ATP binding (GO:0005524)	transitional endoplasmic reticulum ATPase	--	ko04141 Protein processing in endoplasmic reticulum ko05134 Legionellosis	ATP-dependent 26S proteasome regulatory subunit	O	Posttranslational modification, protein turnover, chaperones ;	IPR003338 [CDC48, N-terminal subdomain] ; IPR003959[ATPase, AAA-type, core] ; IPR004201[CDC48, domain 2] ; IPR015415[Vps4 oligomerisation, C-terminal]
ENSMUSP00000024988.8	complement component 3	C3	3	Molecular Function:endopeptidase inhibitor activity (GO:0004866),Cellular Component:extracellular region (GO:0005576),Cellular Component:extracellular space (GO:0005615)	complement component 3	--	ko04145 Phagosome ko04610 Complement and coagulation cascades ko05133 Pertussis ko05134 Legionellosis ko05140 Leishmaniasis ko05142 Chagas disease (American trypanosomiasis) ko05150 Staphylococcus aureus infection ko05152 Tuberculosis ko05167 Kaposi's sarcoma-associated herpesvirus infection ko05168 Herpes simplex infection ko05203 Viral carcinogenesis ko05322 Systemic lupus erythematosus	Uncharacterized conserved protein YfaS, alpha-2-macroglobulin family	R	General function prediction only ;	IPR000020 [Anaphylatoxin/fibulin] ; IPR001599[Alpha-2-macroglobulin] ; IPR002890[Alpha-2-macroglobulin, N-terminal] ; IPR009048[Alpha-macroglobulin, receptor-binding] ; IPR011625[Alpha-2-macroglobulin, N-terminal 2] ; IPR011626[Alpha-macroglobulin complement component] ; IPR018933[Netrin module, non-TIMP type] ; IPR019565[Alpha-2-macroglobulin, thiol-ester bond-forming]
ENSMUSP00000048218.8	actin, alpha 2, smooth muscle, aorta	Acta2	--	--	actin, aortic smooth muscle	--	ko04270 Vascular smooth muscle contraction ko04371 Apelin signaling pathway ko04926 Relaxin signaling pathway	Actin-related protein	Z	Cytoskeleton ;	IPR004000 [Actin family]
ENSMUSP00000042457.8	eukaryotic translation elongation factor 1 alpha 1	Eef1a1	1	Molecular Function:GTP binding (GO:0005525)	elongation factor 1-alpha	--	ko03013 RNA transport ko05134 Legionellosis	Translation elongation factor EF-1alpha (GTPase)	J	Translation, ribosomal structure and biogenesis ;	IPR004160 [Translation elongation factor EFTu/EF1A, C-terminal] ; IPR004161[Translation elongation factor EFTu-like, domain 2]
ENSMUSP00000086626.4	ubiquitin-like modifier activating enzyme 1	Uba1	1	Molecular Function:small protein activating enzyme activity (GO:0008641)	ubiquitin-activating enzyme E1	6.2.1.45	ko04120 Ubiquitin mediated proteolysis ko05012 Parkinson's disease	Ubiquitin	O	Posttranslational modification, protein turnover, chaperones ;	IPR000594 [THIF-type NAD/FAD binding fold] ; IPR018965[Ubiquitin-activating enzyme E1, C-terminal] ; IPR019572[Ubiquitin-activating enzyme, catalytic cysteine domain] ; IPR032418[Ubiquitin-activating enzyme E1, FCCH domain] ; IPR032420[Ubiquitin-activating enzyme E1, four-helix bundle]
ENSMUSP00000024739.7	heat shock protein 90 alpha (cytosolic), class B member 1	Hsp90ab1	4	Molecular Function:ATP binding (GO:0005524),Biological Process:protein folding (GO:0006457),Biological Process:response to stress (GO:0006950),Molecular Function:unfolded protein binding (GO:0051082)	molecular chaperone HtpG	--	ko04141 Protein processing in endoplasmic reticulum ko04151 PI3K-Akt signaling pathway ko04217 Necroptosis ko04612 Antigen processing and presentation ko04621 NOD-like receptor signaling pathway ko04657 IL-17 signaling pathway ko04659 Th17 cell differentiation ko04914 Progesterone-mediated oocyte maturation ko04915 Estrogen signaling pathway ko05200 Pathways in cancer ko05215 Prostate cancer ko05…	Molecular chaperone, HSP90 family	O	Posttranslational modification, protein turnover, chaperones ;	IPR001404 [Heat shock protein Hsp90 family] ; IPR003594[Histidine kinase-like ATPase, C-terminal domain]
ENSMUSP00000045841.7	glutamyl-prolyl-tRNA synthetase	Eprs	8	Molecular Function:nucleotide binding (GO:0000166),Molecular Function:aminoacyl-tRNA ligase activity (GO:0004812),Molecular Function:proline-tRNA ligase activity (GO:0004827),Molecular Function:ATP binding (GO:0005524),Cellular Component:cytoplasm (GO:0005737),Biological Process:tRNA aminoacylation for protein translation (GO:0006418),Biological Process:prolyl-tRNA aminoacylation (GO:0006433),Bio…	--	--	ko00860 Porphyrin and chlorophyll metabolism ko00970 Aminoacyl-tRNA biosynthesis ko01100 Metabolic pathways	Prolyl-tRNA synthetase	J	Translation, ribosomal structure and biogenesis ;	IPR000738 [WHEP-TRS domain] ; IPR002314[Aminoacyl-tRNA synthetase, class II (G/ P/ S/T)] ; IPR004046[Glutathione S-transferase, C-terminal] ; IPR004154[Anticodon-binding] ; IPR016061[Proline-tRNA ligase, class II, C-terminal] ; IPR020058[Glutamyl/glutaminyl-tRNA synthetase, class Ib, catalytic domain] ; IPR020059[Glutamyl/glutaminyl-tRNA synthetase, class Ib, anti-codon binding domain]
ENSMUSP00000034834.9	pyruvate kinase, muscle	Pkm	4	Molecular Function:magnesium ion binding (GO:0000287),Molecular Function:pyruvate kinase activity (GO:0004743),Biological Process:glycolytic process (GO:0006096),Molecular Function:potassium ion binding (GO:0030955)	pyruvate kinase	2.7.1.40	ko00010 Glycolysis / Gluconeogenesis ko00230 Purine metabolism ko00620 Pyruvate metabolism ko01100 Metabolic pathways ko01200 Carbon metabolism ko01230 Biosynthesis of amino acids ko04922 Glucagon signaling pathway ko04930 Type II diabetes mellitus ko05165 Human papillomavirus infection ko05203 Viral carcinogenesis ko05230 Central carbon metabolism in cancer	Phosphohistidine swiveling domain of PEP-utilizing enzymes	T	Signal transduction mechanisms ;	IPR015793 [Pyruvate kinase, barrel] ; IPR015795[Pyruvate kinase, C-terminal]
ENSMUSP00000117068.3	WD repeat and FYVE domain containing 4	Wdfy4	1	Molecular Function:protein binding (GO:0005515)	--	--	--	WD40 repeat	R	General function prediction only ;	IPR000409 [BEACH domain] ; IPR001680[WD40 repeat] ; IPR023362[PH-BEACH domain]
ENSMUSP00000113571.2	ankyrin 1, erythroid	Ank1	2	Molecular Function:protein binding (GO:0005515),Biological Process:signal transduction (GO:0007165)	ankyrin	--	ko05205 Proteoglycans in cancer	Chromosome segregation ATPase	D	Cell cycle control, cell division, chromosome partitioning ;	IPR000488 [Death domain] ; IPR000906[ZU5 domain] ; IPR020683[Ankyrin repeat-containing domain]
ENSMUSP00000027123.8	heat shock protein 1 (chaperonin)	Hspd1	1	Molecular Function:ATP binding (GO:0005524)	chaperonin GroEL	--	ko03018 RNA degradation ko04940 Type I diabetes mellitus ko05134 Legionellosis ko05152 Tuberculosis	Chaperonin GroEL (HSP60 family)	O	Posttranslational modification, protein turnover, chaperones ;	IPR002423 [Chaperonin Cpn60/TCP-1 family]
ENSMUSP00000028633.6	fibrillin 1	Fbn1	1	Molecular Function:calcium ion binding (GO:0005509)	fibrillin 1	--	--	--	--	--	IPR001881 [EGF-like calcium-binding domain] ; IPR017878[TB domain] ; IPR026823[Complement Clr-like EGF domain]
ENSMUSP00000035077.3	lactotransferrin	Ltf	--	--	lactotransferrin	3.4.21.-	--	--	--	--	IPR001156 [Transferrin-like domain]
ENSMUSP00000028222.6	heat shock protein 5	Hspa5	--	--	heat shock 70kDa protein 5	--	ko03060 Protein export ko04141 Protein processing in endoplasmic reticulum ko04918 Thyroid hormone synthesis ko05020 Prion diseases	Molecular chaperone DnaK (HSP70)	O	Posttranslational modification, protein turnover, chaperones ;	IPR013126 [Heat shock protein 70 family]
ENSMUSP00000059717.3	SAM domain and HD domain, 1	Samhd1	1	Molecular Function:protein binding (GO:0005515)				HD superfamily phosphohydrolase	R	General function prediction only ;	IPR001660 [Sterile alpha motif domain] ; IPR006674[HD domain]
ENSMUSP00000034453.4	actin, alpha 1, skeletal muscle	Acta1	--	--	actin, alpha skeletal muscle	--	--	Actin-related protein	Z	Cytoskeleton ;	IPR004000 [Actin family]
ENSMUSP00000035158.9	transferrin	Trf	--	--	transferrin	--	ko04066 HIF-1 signaling pathway ko04216 Ferroptosis ko04978 Mineral absorption	--	--	--	IPR001156 [Transferrin-like domain]
ENSMUSP00000021698.6	heat shock protein 90, alpha (cytosolic), class A member 1	Hsp90aa1	4	Molecular Function:ATP binding (GO:0005524),Biological Process:protein folding (GO:0006457),Biological Process:response to stress (GO:0006950),Molecular Function:unfolded protein binding (GO:0051082)	molecular chaperone HtpG	--	ko04141 Protein processing in endoplasmic reticulum ko04151 PI3K-Akt signaling pathway ko04217 Necroptosis ko04612 Antigen processing and presentation ko04621 NOD-like receptor signaling pathway ko04657 IL-17 signaling pathway ko04659 Th17 cell differentiation ko04914 Progesterone-mediated oocyte maturation ko04915 Estrogen signaling pathway ko05200 Pathways in cancer ko05215 Prostate cancer ko05…	Molecular chaperone, HSP90 family	O	Posttranslational modification, protein turnover, chaperones ;	IPR001404 [Heat shock protein Hsp90 family] ; IPR003594[Histidine kinase-like ATPase, C-terminal domain]
ENSMUSP00000013773.5	carbamoyl-phosphate synthetase 2, aspartate transcarbamylase, and dihydroorotase	Cad	5	Molecular Function:ATP binding (GO:0005524),Biological Process:cellular amino acid metabolic process (GO:0006520),Molecular Function:amino acid binding (GO:0016597),Molecular Function:carboxyl- or carbamoyltransferase activity (GO:0016743),Molecular Function:hydrolase activity (GO:0016787)	--	--	ko00240 Pyrimidine metabolism ko00250 Alanine, aspartate and glutamate metabolism ko01100 Metabolic pathways	Carbamoylphosphate synthase small subunit	EF	Amino acid transport and metabolism ; Nucleotide transport and metabolism ;	IPR002474 [Carbamoyl-phosphate synthase, small subunit N-terminal domain] ; IPR005479[Carbamoyl-phosphate synthetase large subunit-like, ATP-binding domain] ; IPR005480[Carbamoyl-phosphate synthetase, large subunit oligomerisation domain] ; IPR006131[Aspartate/ornithine carbamoyltransferase, Asp/Orn-binding domain] ; IPR006132[Aspartate/ornithine carbamoyltransferase, carbamoyl-P binding] ; IPR00…
ENSMUSP00000031423.8	ATPase, Ca++ transporting, cardiac muscle, slow twitch 2	Atp2a2	2	Molecular Function:nucleotide binding (GO:0000166),Molecular Function:metal ion binding (GO:0046872)	Ca2+ transporting ATPase, sarcoplasmic/endoplasmic reticulum	3.6.3.8	ko04020 Calcium signaling pathway ko04022 cGMP-PKG signaling pathway ko04972 Pancreatic secretion ko05010 Alzheimer's disease	Magnesium-transporting ATPase (P-type)	P	Inorganic ion transport and metabolism ;	IPR004014 [Cation-transporting P-type ATPase, N-terminal] ; IPR006068[Cation-transporting P-type ATPase, C-terminal] ; IPR008250[P-type ATPase, A domain] ; IPR023214[HAD-like domain]
ENSMUSP00000044903.8	thrombospondin 1	Thbs1	4	Molecular Function:calcium ion binding (GO:0005509),Molecular Function:protein binding (GO:0005515),Cellular Component:extracellular region (GO:0005576),Biological Process:cell adhesion (GO:0007155)	thrombospondin 1	--	ko04015 Rap1 signaling pathway ko04115 p53 signaling pathway ko04145 Phagosome ko04151 PI3K-Akt signaling pathway ko04350 TGF-beta signaling pathway ko04510 Focal adhesion ko04512 ECM-receptor interaction ko05144 Malaria ko05165 Human papillomavirus infection ko05205 Proteoglycans in cancer ko05206 MicroRNAs in cancer ko05219 Bladder cancer	DNA-binding beta-propeller fold protein YncE	R	General function prediction only ;	IPR000884 [Thrombospondin type-1 (TSP1) repeat] ; IPR001007[VWFC domain] ; IPR003367[Thrombospondin, type 3-like repeat] ; IPR008859[Thrombospondin, C-terminal]
ENSMUSP00000157807.1	enolase 1B, retrotransposed	Eno1b	--	--	enolase	4.2.1.11	ko00010 Glycolysis / Gluconeogenesis ko01100 Metabolic pathways ko01200 Carbon metabolism ko01230 Biosynthesis of amino acids ko03018 RNA degradation ko04066 HIF-1 signaling pathway	Enolase	G	Carbohydrate transport and metabolism ;	IPR020810 [Enolase, C-terminal TIM barrel domain] ; IPR020811[Enolase, N-terminal]
ENSMUSP00000096270.3	amylase 2a5	Amy2a5	3	Molecular Function:catalytic activity (GO:0003824),Biological Process:carbohydrate metabolic process (GO:0005975),Molecular Function:cation binding (GO:0043169)	alpha-amylase	3.2.1.1	ko00500 Starch and sucrose metabolism ko01100 Metabolic pathways ko04973 Carbohydrate digestion and absorption	Glycosidase	G	Carbohydrate transport and metabolism ;	IPR006047 [Glycosyl hydrolase, family 13, catalytic domain] ; IPR006048[Alpha-amylase/branching enzyme, C-terminal all beta]
ENSMUSP00000095794.3	hemoglobin, beta adult t chain	Hbb-bt	2	Molecular Function:oxygen binding (GO:0019825),Molecular Function:heme binding (GO:0020037)	hemoglobin subunit beta	--	ko05143 African trypanosomiasis ko05144 Malaria	--	--	--	IPR000971 [Globin]
ENSMUSP00000037930.7	UDP-glucose glycoprotein glucosyltransferase 1	Uggt1	2	Molecular Function:UDP-glucose:glycoprotein glucosyltransferase activity (GO:0003980),Biological Process:protein glycosylation (GO:0006486)	UDP-glucose:glycoprotein glucosyltransferase	2.4.1.-	ko04141 Protein processing in endoplasmic reticulum	--	--	--	IPR009448 [UDP-glucose:Glycoprotein Glucosyltransferase]
ENSMUSP00000104511.3	annexin A6	Anxa6	2	Molecular Function:calcium ion binding (GO:0005509),Molecular Function:calcium-dependent phospholipid binding (GO:0005544)	annexin A6	--	--	--	--	--	IPR018502 [Annexin repeat]
ENSMUSP00000069432.7	GCN1 activator of EIF2AK4	Gcn1	--	--	--	--	--	Predicted NTPase, NACHT family domain	T	Signal transduction mechanisms ;	--
ENSMUSP00000078429.7	tubulin, alpha 4A	Tuba4a	1	Molecular Function:GTPase activity (GO:0003924)	tubulin alpha	--	ko04145 Phagosome ko04210 Apoptosis ko04530 Tight junction ko04540 Gap junction	--	--	--	IPR003008 [Tubulin/FtsZ, GTPase domain] ; IPR018316[Tubulin/FtsZ, 2-layer sandwich domain]
ENSMUSP00000107873.2	Von Willebrand factor	Vwf	1	Molecular Function:protein binding (GO:0005515)	von Willebrand factor	--	ko04151 PI3K-Akt signaling pathway ko04510 Focal adhesion ko04512 ECM-receptor interaction ko04610 Complement and coagulation cascades ko04611 Platelet activation ko05165 Human papillomavirus infection	Secreted protein containing bacterial Ig-like domain and vWFA domain	R	General function prediction only ;	IPR001007 [VWFC domain] ; IPR001846[von Willebrand factor, type D domain] ; IPR002035[von Willebrand factor, type A] ; IPR002919[Trypsin Inhibitor-like, cysteine rich domain] ; IPR014853[Uncharacterised domain, cysteine-rich] ; IPR032361[von Willebrand factor, VWA N-terminal domain]
ENSMUSP00000051033.8	tubulin, alpha 1C	Tuba1c	1	Molecular Function:GTPase activity (GO:0003924)	tubulin alpha	--	ko04145 Phagosome ko04210 Apoptosis ko04530 Tight junction ko04540 Gap junction	--	--	--	IPR003008 [Tubulin/FtsZ, GTPase domain] ; IPR018316[Tubulin/FtsZ, 2-layer sandwich domain]
ENSMUSP00000095433.3	ubiquitin protein ligase E3 component n-recognin 4	Ubr4	1	Molecular Function:zinc ion binding (GO:0008270)	E3 ubiquitin-protein ligase UBR4	2.3.2.27	ko05165 Human papillomavirus infection ko05203 Viral carcinogenesis	--	--	--	IPR003126 [Zinc finger, UBR-type] ; IPR025704[E3 ubiquitin ligase, UBR4]
ENSMUSP00000042342.4	tubulin, beta 4B class IVB	Tubb4b	1	Molecular Function:GTPase activity (GO:0003924)	tubulin beta	--	ko04145 Phagosome ko04540 Gap junction	--	--	--	IPR003008 [Tubulin/FtsZ, GTPase domain] ; IPR018316[Tubulin/FtsZ, 2-layer sandwich domain]
ENSMUSP00000020238.7	heat shock protein 90, beta (Grp94), member 1	Hsp90b1	4	Molecular Function:ATP binding (GO:0005524),Biological Process:protein folding (GO:0006457),Biological Process:response to stress (GO:0006950),Molecular Function:unfolded protein binding (GO:0051082)	heat shock protein 90kDa beta	--	ko04141 Protein processing in endoplasmic reticulum ko04151 PI3K-Akt signaling pathway ko04657 IL-17 signaling pathway ko04915 Estrogen signaling pathway ko04918 Thyroid hormone synthesis ko05200 Pathways in cancer ko05215 Prostate cancer ko05418 Fluid shear stress and atherosclerosis	Molecular chaperone, HSP90 family	O	Posttranslational modification, protein turnover, chaperones ;	IPR001404 [Heat shock protein Hsp90 family] ; IPR003594[Histidine kinase-like ATPase, C-terminal domain]
ENSMUSP00000128770.2	pyruvate kinase, muscle	Pkm	4	Molecular Function:magnesium ion binding (GO:0000287),Molecular Function:pyruvate kinase activity (GO:0004743),Biological Process:glycolytic process (GO:0006096),Molecular Function:potassium ion binding (GO:0030955)	pyruvate kinase	2.7.1.40	ko00010 Glycolysis / Gluconeogenesis ko00230 Purine metabolism ko00620 Pyruvate metabolism ko01100 Metabolic pathways ko01200 Carbon metabolism ko01230 Biosynthesis of amino acids ko04922 Glucagon signaling pathway ko04930 Type II diabetes mellitus ko05165 Human papillomavirus infection ko05203 Viral carcinogenesis ko05230 Central carbon metabolism in cancer	Phosphohistidine swiveling domain of PEP-utilizing enzymes	T	Signal transduction mechanisms ;	IPR015793 [Pyruvate kinase, barrel] ; IPR015795[Pyruvate kinase, C-terminal]
ENSMUSP00000001566.8	tubulin, beta 5 class I	Tubb5	1	Molecular Function:GTPase activity (GO:0003924)	tubulin beta	--	ko04145 Phagosome ko04540 Gap junction	--	--	--	IPR003008 [Tubulin/FtsZ, GTPase domain] ; IPR018316[Tubulin/FtsZ, 2-layer sandwich domain]
ENSMUSP00000038135.5	DEAH (Asp-Glu-Ala-His) box polypeptide 9	Dhx9	3	Molecular Function:nucleic acid binding (GO:0003676),Molecular Function:helicase activity (GO:0004386),Molecular Function:ATP binding (GO:0005524)	ATP-dependent RNA helicase A	3.6.4.13	--	HrpA-like RNA helicase	J	Translation, ribosomal structure and biogenesis ;	IPR001650 [Helicase, C-terminal] ; IPR007502[Helicase-associated domain] ; IPR011545[DEAD/DEAH box helicase domain] ; IPR011709[Domain of unknown function DUF1605] ; IPR014720[Double-stranded RNA-binding domain]
ENSMUSP00000090661.5	myosin, heavy polypeptide 10, non-muscle	Myh10	4	Molecular Function:motor activity (GO:0003774),Molecular Function:protein binding (GO:0005515),Molecular Function:ATP binding (GO:0005524),Cellular Component:myosin complex (GO:0016459)	myosin heavy chain	--	ko04530 Tight junction	--	--	--	IPR000048 [IQ motif, EF-hand binding site] ; IPR001609[Myosin head, motor domain] ; IPR002928[Myosin tail] ; IPR004009[Myosin, N-terminal, SH3-like]
ENSMUSP00000107760.1	PZP, alpha-2-macroglobulin like	Pzp	3	Molecular Function:endopeptidase inhibitor activity (GO:0004866),Cellular Component:extracellular region (GO:0005576),Cellular Component:extracellular space (GO:0005615)	--	--	--	Uncharacterized conserved protein YfaS, alpha-2-macroglobulin family	R	General function prediction only ;	IPR001599 [Alpha-2-macroglobulin] ; IPR002890[Alpha-2-macroglobulin, N-terminal] ; IPR009048[Alpha-macroglobulin, receptor-binding] ; IPR011625[Alpha-2-macroglobulin, N-terminal 2] ; IPR011626[Alpha-macroglobulin complement component] ; IPR019565[Alpha-2-macroglobulin, thiol-ester bond-forming]
ENSMUSP00000071662.6	collagen, type XII, alpha 1	Col12a1	1	Molecular Function:protein binding (GO:0005515)	collagen, type XII, alpha	--	ko04974 Protein digestion and absorption	Cell division protein DamX, binds to the septal ring, contains C-terminal SPOR domain	D	Cell cycle control, cell division, chromosome partitioning ;	IPR002035 [von Willebrand factor, type A] ; IPR003961[Fibronectin type III] ; IPR008160[Collagen triple helix repeat]
ENSMUSP00000017629.4	topoisomerase (DNA) II beta	Top2b	5	Molecular Function:DNA binding (GO:0003677),Molecular Function:DNA topoisomerase type II (ATP-hydrolyzing) activity (GO:0003918),Molecular Function:ATP binding (GO:0005524),Cellular Component:nucleus (GO:0005634),Biological Process:DNA topological change (GO:0006265)	DNA topoisomerase II	5.99.1.3	ko01524 Platinum drug resistance	DNA gyrase/topoisomerase IV, subunit B	L	Replication, recombination and repair ;	IPR002205 [DNA topoisomerase, type IIA, subunit A/C-terminal] ; IPR003594[Histidine kinase-like ATPase, C-terminal domain] ; IPR006171[TOPRIM domain] ; IPR012542[DTHCT] ; IPR013506[DNA topoisomerase, type IIA, subunit B, domain 2] ; IPR031660[C-terminal associated domain of TOPRIM]
ENSMUSP00000020630.7	heat shock protein 4	Hspa4	--	--	heat shock 70kDa protein 4	--	ko04530 Tight junction ko04612 Antigen processing and presentation	Molecular chaperone DnaK (HSP70)	O	Posttranslational modification, protein turnover, chaperones ;	IPR013126 [Heat shock protein 70 family]
ENSMUSP00000023116.6	aconitase 2, mitochondrial	Aco2	1	Biological Process:metabolic process (GO:0008152)	aconitate hydratase	4.2.1.3	ko00020 Citrate cycle (TCA cycle) ko00630 Glyoxylate and dicarboxylate metabolism ko01100 Metabolic pathways ko01200 Carbon metabolism ko01210 2-Oxocarboxylic acid metabolism ko01230 Biosynthesis of amino acids	Aconitase A	C	Energy production and conversion ;	IPR000573 [Aconitase A/isopropylmalate dehydratase small subunit, swivel domain] ; IPR001030[Aconitase/3-isopropylmalate dehydratase large subunit, alpha/beta/alpha domain]
ENSMUSP00000090884.5	dedicator of cyto-kinesis 2	Dock2	1	Molecular Function:protein binding (GO:0005515)	dedicator of cytokinesis protein 2	--	ko04062 Chemokine signaling pathway ko04666 Fc gamma R-mediated phagocytosis	--	--	--	IPR001452 [SH3 domain] ; IPR010703[Dedicator of cytokinesis, C-terminal] ; IPR027007[DHR-1 domain] ; IPR032376[Dedicator of cytokinesis, N-terminal domain]
ENSMUSP00000118179.1	coatomer protein complex subunit alpha	Copa	6	Molecular Function:structural molecule activity (GO:0005198),Molecular Function:protein binding (GO:0005515),Biological Process:intracellular protein transport (GO:0006886),Biological Process:vesicle-mediated transport (GO:0016192),Cellular Component:membrane coat (GO:0030117),Cellular Component:COPI vesicle coat (GO:0030126)	coatomer subunit alpha	--	--	Predicted NTPase, NACHT family domain	T	Signal transduction mechanisms ;	IPR001680 [WD40 repeat] ; IPR006692[Coatomer, WD associated region] ; IPR010714[Coatomer, alpha subunit, C-terminal] ; IPR024977[Anaphase-promoting complex subunit 4, WD40 domain]
ENSMUSP00000127903.1	high density lipoprotein (HDL) binding protein	Hdlbp	1	Molecular Function:RNA binding (GO:0003723)	--	--	--	--	--	--	IPR004088 [K Homology domain, type 1]
ENSMUSP00000001460.6	staphylococcal nuclease and tudor domain containing 1	Snd1	--	--	staphylococcal nuclease domain-containing protein 1	--	ko05169 Epstein-Barr virus infection ko05203 Viral carcinogenesis	Endonuclease YncB, thermonuclease family	L	Replication, recombination and repair ;	IPR002999 [Tudor domain] ; IPR016071[Staphylococcal nuclease (SNase-like), OB-fold]
ENSMUSP00000025486.8	lamin B1	Lmnb1	2	Molecular Function:structural molecule activity (GO:0005198),Cellular Component:intermediate filament (GO:0005882)	lamin B	--	ko04210 Apoptosis	--	--	--	IPR001322 [Lamin Tail Domain] ; IPR001664[Intermediate filament protein]
ENSMUSP00000036288.7	chaperonin containing Tcp1, subunit 2 (beta)	Cct2	1	Molecular Function:ATP binding (GO:0005524)	T-complex protein 1 subunit beta	--	--	Chaperonin GroEL (HSP60 family)	O	Posttranslational modification, protein turnover, chaperones ;	IPR002423 [Chaperonin Cpn60/TCP-1 family]
ENSMUSP00000099420.4	keratin 10	Krt10	2	Molecular Function:structural molecule activity (GO:0005198),Cellular Component:intermediate filament (GO:0005882)	type I keratin, acidic	--	--	Transcription elongation factor	K	Transcription ;	IPR001664 [Intermediate filament protein]
ENSMUSP00000154864.1	ATP synthase, H+ transporting, mitochondrial F1 complex, alpha subunit 1	Atp5a1	4	Molecular Function:ATP binding (GO:0005524),Biological Process:ATP synthesis coupled proton transport (GO:0015986),Biological Process:proton transport (GO:0015992),Biological Process:ATP metabolic process (GO:0046034)	F-type H+-transporting ATPase subunit alpha	--	ko00190 Oxidative phosphorylation ko01100 Metabolic pathways ko05010 Alzheimer's disease ko05012 Parkinson's disease ko05016 Huntington's disease	FoF1-type ATP synthase, alpha subunit	C	Energy production and conversion ;	IPR000194 [ATPase, F1/V1/A1 complex, alpha/beta subunit, nucleotide-binding domain] ; IPR000793[ATP synthase, alpha subunit, C-terminal] ; IPR004100[ATPase, F1/V1/A1 complex, alpha/beta subunit, N-terminal domain]
ENSMUSP00000033310.7	antigen identified by monoclonal antibody Ki 67	Mki67	1	Molecular Function:protein binding (GO:0005515)	antigen KI-67	--	--	Forkhead associated (FHA) domain, binds pSer, pThr, pTyr	T	Signal transduction mechanisms ;	IPR000253 [Forkhead-associated (FHA) domain] ; IPR012568[K167R] ; IPR029334[Protein phosphatase 1 binding domain]
ENSMUSP00000084572.7	valyl-tRNA synthetase	Vars	4	Molecular Function:nucleotide binding (GO:0000166),Molecular Function:aminoacyl-tRNA ligase activity (GO:0004812),Molecular Function:ATP binding (GO:0005524),Biological Process:tRNA aminoacylation for protein translation (GO:0006418)	valyl-tRNA synthetase	6.1.1.9	ko00970 Aminoacyl-tRNA biosynthesis	Tfp pilus assembly protein FimV	NW	Cell motility ; Extracellular structures ;	IPR002300 [Aminoacyl-tRNA synthetase, class Ia] ; IPR004046[Glutathione S-transferase, C-terminal] ; IPR013155[Methionyl/Valyl/Leucyl/Isoleucyl-tRNA synthetase, anticodon-binding]
ENSMUSP00000027777.6	poly (ADP-ribose) polymerase family, member 1	Parp1	4	Molecular Function:DNA binding (GO:0003677),Molecular Function:NAD+ ADP-ribosyltransferase activity (GO:0003950),Biological Process:protein ADP-ribosylation (GO:0006471),Molecular Function:zinc ion binding (GO:0008270)	poly [ADP-ribose] polymerase	2.4.2.30	ko03410 Base excision repair ko04210 Apoptosis ko04217 Necroptosis	WGR domain, predicted DNA-binding domain in MolR	K	Transcription ;	IPR001357 [BRCT domain] ; IPR001510[Zinc finger, PARP-type] ; IPR004102[Poly(ADP-ribose) polymerase, regulatory domain] ; IPR008893[WGR domain] ; IPR012317[Poly(ADP-ribose) polymerase, catalytic domain] ; IPR012982[PADR1 domain]
ENSMUSP00000022842.8	chaperonin containing Tcp1, subunit 5 (epsilon)	Cct5	1	Molecular Function:ATP binding (GO:0005524)	T-complex protein 1 subunit epsilon	--	--	Chaperonin GroEL (HSP60 family)	O	Posttranslational modification, protein turnover, chaperones ;	IPR002423 [Chaperonin Cpn60/TCP-1 family]
ENSMUSP00000028062.2	vimentin	Vim	2	Molecular Function:structural molecule activity (GO:0005198),Cellular Component:intermediate filament (GO:0005882)	vimentin	--	ko05169 Epstein-Barr virus infection ko05206 MicroRNAs in cancer	--	--	--	IPR001664 [Intermediate filament protein] ; IPR006821[Intermediate filament head, DNA-binding domain]
ENSMUSP00000113942.2	glyceraldehyde-3-phosphate dehydrogenase	Gapdh	1	Biological Process:oxidation-reduction process (GO:0055114)	glyceraldehyde 3-phosphate dehydrogenase	1.2.1.12	ko00010 Glycolysis / Gluconeogenesis ko01100 Metabolic pathways ko01200 Carbon metabolism ko01230 Biosynthesis of amino acids ko04066 HIF-1 signaling pathway ko05010 Alzheimer's disease	Glyceraldehyde-3-phosphate dehydrogenase/erythrose-4-phosphate dehydrogenase	G	Carbohydrate transport and metabolism ;	IPR020828 [Glyceraldehyde 3-phosphate dehydrogenase, NAD(P) binding domain] ; IPR020829[Glyceraldehyde 3-phosphate dehydrogenase, catalytic domain]
ENSMUSP00000003310.5	RAN binding protein 2	Ranbp2	5	Biological Process:protein peptidyl-prolyl isomerization (GO:0000413),Molecular Function:peptidyl-prolyl cis-trans isomerase activity (GO:0003755),Biological Process:protein folding (GO:0006457),Molecular Function:zinc ion binding (GO:0008270),Biological Process:intracellular transport (GO:0046907)	E3 SUMO-protein ligase RanBP2	--	ko03013 RNA transport	Peptidyl-prolyl cis-trans isomerase (rotamase) - cyclophilin family	O	Posttranslational modification, protein turnover, chaperones ;	IPR000156 [Ran binding domain] ; IPR001876[Zinc finger, RanBP2-type] ; IPR002130[Cyclophilin-type peptidyl-prolyl cis-trans isomerase domain] ; IPR022011[Nup358/RanBP2 E3 ligase domain]
ENSMUSP00000112606.2	translocated promoter region, nuclear basket protein	Tpr	1	Biological Process:protein import into nucleus (GO:0006606)	nucleoprotein TPR	--	ko03013 RNA transport ko05200 Pathways in cancer ko05216 Thyroid cancer	--	--	--	IPR012929 [Nucleoprotein TPR/MLP1]
ENSMUSP00000105850.2	collagen, type XIV, alpha 1	Col14a1	1	Molecular Function:protein binding (GO:0005515)	collagen, type XIV, alpha	--	ko04974 Protein digestion and absorption	Cell division protein DamX, binds to the septal ring, contains C-terminal SPOR domain	D	Cell cycle control, cell division, chromosome partitioning ;	IPR002035 [von Willebrand factor, type A] ; IPR003961[Fibronectin type III] ; IPR008160[Collagen triple helix repeat]
ENSMUSP00000121835.1	SMC hinge domain containing 1	Smchd1	4	Molecular Function:protein binding (GO:0005515),Molecular Function:ATP binding (GO:0005524),Cellular Component:chromosome (GO:0005694),Biological Process:chromosome organization (GO:0051276)	--	--	--	--	--	--	IPR010935 [SMCs flexible hinge]
ENSMUSP00000080302.6	phosphoglycerate kinase 1	Pgk1	2	Molecular Function:phosphoglycerate kinase activity (GO:0004618),Biological Process:glycolytic process (GO:0006096)	phosphoglycerate kinase	2.7.2.3	ko00010 Glycolysis / Gluconeogenesis ko01100 Metabolic pathways ko01200 Carbon metabolism ko01230 Biosynthesis of amino acids	3-phosphoglycerate kinase	G	Carbohydrate transport and metabolism ;	IPR001576 [Phosphoglycerate kinase]
ENSMUSP00000076521.7	protein disulfide isomerase associated 4	Pdia4	1	Biological Process:cell redox homeostasis (GO:0045454)	protein disulfide-isomerase A4	5.3.4.1	ko04141 Protein processing in endoplasmic reticulum ko04918 Thyroid hormone synthesis	Negative regulator of GroEL, contains thioredoxin-like and TPR-like domains	O	Posttranslational modification, protein turnover, chaperones ;	IPR013766 [Thioredoxin domain]
ENSMUSP00000021142.7	ATPase, Ca++ transporting, ubiquitous	Atp2a3	2	Molecular Function:nucleotide binding (GO:0000166),Molecular Function:metal ion binding (GO:0046872)	Ca2+ transporting ATPase, sarcoplasmic/endoplasmic reticulum	3.6.3.8	ko04020 Calcium signaling pathway ko04022 cGMP-PKG signaling pathway ko04972 Pancreatic secretion ko05010 Alzheimer's disease	Magnesium-transporting ATPase (P-type)	P	Inorganic ion transport and metabolism ;	IPR004014 [Cation-transporting P-type ATPase, N-terminal] ; IPR006068[Cation-transporting P-type ATPase, C-terminal] ; IPR008250[P-type ATPase, A domain] ; IPR023214[HAD-like domain]
ENSMUSP00000025217.8	heat shock protein 9	Hspa9	--	--	molecular chaperone DnaK	--	ko03018 RNA degradation ko05152 Tuberculosis	Molecular chaperone DnaK (HSP70)	O	Posttranslational modification, protein turnover, chaperones ;	IPR013126 [Heat shock protein 70 family]
ENSMUSP00000138396.1	predicted pseudogene 3839	Gm3839	1	Biological Process:oxidation-reduction process (GO:0055114)	glyceraldehyde 3-phosphate dehydrogenase	1.2.1.12	ko00010 Glycolysis / Gluconeogenesis ko01100 Metabolic pathways ko01200 Carbon metabolism ko01230 Biosynthesis of amino acids ko04066 HIF-1 signaling pathway ko05010 Alzheimer's disease	Glyceraldehyde-3-phosphate dehydrogenase/erythrose-4-phosphate dehydrogenase	G	Carbohydrate transport and metabolism ;	IPR020828 [Glyceraldehyde 3-phosphate dehydrogenase, NAD(P) binding domain] ; IPR020829[Glyceraldehyde 3-phosphate dehydrogenase, catalytic domain]
ENSMUSP00000026122.4	prolyl 4-hydroxylase, beta polypeptide	P4hb	1	Biological Process:cell redox homeostasis (GO:0045454)	protein disulfide-isomerase A1	5.3.4.1	ko04141 Protein processing in endoplasmic reticulum	Negative regulator of GroEL, contains thioredoxin-like and TPR-like domains	O	Posttranslational modification, protein turnover, chaperones ;	IPR013766 [Thioredoxin domain]
ENSMUSP00000060246.8	tubulin, beta 2A class IIA	Tubb2a	1	Molecular Function:GTPase activity (GO:0003924)	tubulin beta	--	ko04145 Phagosome ko04540 Gap junction	--	--	--	IPR003008 [Tubulin/FtsZ, GTPase domain] ; IPR018316[Tubulin/FtsZ, 2-layer sandwich domain]
ENSMUSP00000044004.8	low density lipoprotein receptor-related protein 1	Lrp1	2	Molecular Function:calcium ion binding (GO:0005509),Molecular Function:protein binding (GO:0005515)	low-density lipoprotein receptor-related protein 1 (alpha-2-macroglobulin receptor)	--	ko04979 Cholesterol metabolism ko05010 Alzheimer's disease ko05144 Malaria	Glucose/arabinose dehydrogenase, beta-propeller fold	G	Carbohydrate transport and metabolism ;	IPR000033 [LDLR class B repeat] ; IPR000742[EGF-like domain] ; IPR001881[EGF-like calcium-binding domain] ; IPR002172[Low-density lipoprotein (LDL) receptor class A repeat] ; IPR026823[Complement Clr-like EGF domain] ; IPR032485[Domain of unknown function DUF5050]
ENSMUSP00000027127.7	splicing factor 3b, subunit 1	Sf3b1	--	--	splicing factor 3B subunit 1	--	ko03040 Spliceosome	--	--	--	IPR015016 [Splicing factor 3B subunit 1]
ENSMUSP00000027409.9	desmin	Des	2	Molecular Function:structural molecule activity (GO:0005198),Cellular Component:intermediate filament (GO:0005882)	desmin	--	ko05410 Hypertrophic cardiomyopathy (HCM) ko05412 Arrhythmogenic right ventricular cardiomyopathy (ARVC) ko05414 Dilated cardiomyopathy (DCM)	--	--	--	IPR001664 [Intermediate filament protein] ; IPR006821[Intermediate filament head, DNA-binding domain]
ENSMUSP00000005234.9	WD repeat domain 1	Wdr1	1	Molecular Function:protein binding (GO:0005515)	--	--	--	Predicted NTPase, NACHT family domain	T	Signal transduction mechanisms ;	IPR001680 [WD40 repeat]
ENSMUSP00000103012.1	ATP citrate lyase	Acly	3	Molecular Function:catalytic activity (GO:0003824),Biological Process:metabolic process (GO:0008152),Molecular Function:cofactor binding (GO:0048037)	ATP citrate (pro-S)-lyase	2.3.3.8	ko00020 Citrate cycle (TCA cycle) ko01100 Metabolic pathways	Citrate synthase	C	Energy production and conversion ;	IPR002020 [Citrate synthase] ; IPR003781[CoA-binding] ; IPR005811[ATP-citrate lyase/succinyl-CoA ligase] ; IPR032263[ATP-citrate synthase, citrate-binding domain]
ENSMUSP00000113071.1	moesin	Msn	3	Cellular Component:cytoplasm (GO:0005737),Molecular Function:cytoskeletal protein binding (GO:0008092),Cellular Component:extrinsic component of membrane (GO:0019898)	moesin	--	ko04530 Tight junction ko04670 Leukocyte transendothelial migration ko04810 Regulation of actin cytoskeleton ko05162 Measles ko05205 Proteoglycans in cancer	--	--	--	IPR011259 [Ezrin/radixin/moesin, C-terminal] ; IPR018979[FERM, N-terminal] ; IPR018980[FERM, C-terminal PH-like domain] ; IPR019748[FERM central domain]
ENSMUSP00000001147.4	collagen, type VI, alpha 1	Col6a1	--	--	collagen, type VI, alpha	--	ko04151 PI3K-Akt signaling pathway ko04510 Focal adhesion ko04512 ECM-receptor interaction ko04974 Protein digestion and absorption ko05165 Human papillomavirus infection	Autotransporter adhesin	UW	Intracellular trafficking, secretion, and vesicular transport ; Extracellular structures ;	IPR002035 [von Willebrand factor, type A] ; IPR008160[Collagen triple helix repeat]
ENSMUSP00000138350.1	protein tyrosine phosphatase, receptor type, C	Ptprc	3	Molecular Function:protein tyrosine phosphatase activity (GO:0004725),Biological Process:protein dephosphorylation (GO:0006470),Biological Process:T cell receptor signaling pathway (GO:0050852)	receptor-type tyrosine-protein phosphatase C	3.1.3.48	ko04514 Cell adhesion molecules (CAMs) ko04660 T cell receptor signaling pathway ko04666 Fc gamma R-mediated phagocytosis ko05340 Primary immunodeficiency	Protein tyrosine phosphatase	T	Signal transduction mechanisms ;	IPR000242 [PTP type protein phosphatase] ; IPR016335[Receptor-type tyrosine-protein phosphatase C] ; IPR024739[Protein tyrosine phosphatase, receptor type, N-terminal]
ENSMUSP00000152454.1	guanosine diphosphate (GDP) dissociation inhibitor 2	Gdi2	2	Molecular Function:GDP-dissociation inhibitor activity (GO:0005092),Biological Process:small GTPase mediated signal transduction (GO:0007264)	Rab GDP dissociation inhibitor	--	--	--	--	--	IPR018203 [GDP dissociation inhibitor]
ENSMUSP00000032898.7	importin 5	Ipo5	1	Molecular Function:protein binding (GO:0005515)	importin-5	--	--	--	--	--	IPR000357 [HEAT repeat]
ENSMUSP00000047571.7	heterogeneous nuclear ribonucleoprotein U	Hnrnpu	1	Molecular Function:protein binding (GO:0005515)	heterogeneous nuclear ribonucleoprotein U	--	ko03040 Spliceosome	--	--	--	IPR003034 [SAP domain] ; IPR003877[SPRY domain]
ENSMUSP00000099411.3	transglutaminase 2, C polypeptide	Tgm2	2	Molecular Function:protein-glutamine gamma-glutamyltransferase activity (GO:0003810),Biological Process:peptide cross-linking (GO:0018149)	transglutaminase 2	2.3.2.13	ko05016 Huntington's disease	--	--	--	IPR001102 [Transglutaminase, N-terminal] ; IPR002931[Transglutaminase-like] ; IPR008958[Transglutaminase, C-terminal]
ENSMUSP00000120976.1	hydroxyacyl-CoA dehydrogenase trifunctional multienzyme complex subunit alpha	Hadha	6	Molecular Function:catalytic activity (GO:0003824),Molecular Function:3-hydroxyacyl-CoA dehydrogenase activity (GO:0003857),Biological Process:fatty acid metabolic process (GO:0006631),Biological Process:metabolic process (GO:0008152),Molecular Function:oxidoreductase activity (GO:0016491),Biological Process:oxidation-reduction process (GO:0055114)	--	--	ko00062 Fatty acid elongation ko00071 Fatty acid degradation ko00280 Valine, leucine and isoleucine degradation ko00310 Lysine degradation ko00380 Tryptophan metabolism ko00410 beta-Alanine metabolism ko00640 Propanoate metabolism ko00650 Butanoate metabolism ko01040 Biosynthesis of unsaturated fatty acids ko01100 Metabolic pathways ko01200 Carbon metabolism ko01212 Fatty acid metabolism	3-hydroxyacyl-CoA dehydrogenase	I	Lipid transport and metabolism ;	IPR001753 [Crotonase superfamily] ; IPR006108[3-hydroxyacyl-CoA dehydrogenase, C-terminal] ; IPR006176[3-hydroxyacyl-CoA dehydrogenase, NAD binding]
ENSMUSP00000151431.1	utrophin	Utrn	2	Molecular Function:protein binding (GO:0005515),Molecular Function:zinc ion binding (GO:0008270)	--	--	--	--	--	--	IPR000433 [Zinc finger, ZZ-type] ; IPR001715[Calponin homology domain] ; IPR002017[Spectrin repeat] ; IPR015153[EF-hand domain, type 1] ; IPR015154[EF-hand domain, type 2]
ENSMUSP00000028683.7	protein disulfide isomerase associated 3	Pdia3	1	Biological Process:cell redox homeostasis (GO:0045454)	protein disulfide isomerase family A, member 3	5.3.4.1	ko04141 Protein processing in endoplasmic reticulum ko04612 Antigen processing and presentation	Negative regulator of GroEL, contains thioredoxin-like and TPR-like domains	O	Posttranslational modification, protein turnover, chaperones ;	IPR013766 [Thioredoxin domain]
ENSMUSP00000156002.1	phosphoribosylglycinamide formyltransferase	Gart	3	Molecular Function:phosphoribosylamine-glycine ligase activity (GO:0004637),Biological Process:biosynthetic process (GO:0009058),Biological Process:purine nucleobase biosynthetic process (GO:0009113)	--	--	ko00230 Purine metabolism ko00670 One carbon pool by folate ko01100 Metabolic pathways ko01523 Antifolate resistance	Phosphoribosylamine-glycine ligase	F	Nucleotide transport and metabolism ;	IPR002376 [Formyl transferase, N-terminal] ; IPR010918[AIR synthase-related protein, C-terminal domain] ; IPR016188[PurM-like, N-terminal domain] ; IPR020560[Phosphoribosylglycinamide synthetase, C-domain] ; IPR020561[Phosphoribosylglycinamide synthetase, ATP-grasp (A) domain] ; IPR020562[Phosphoribosylglycinamide synthetase, N-terminal]
ENSMUSP00000071135.5	tubulin, beta 4A class IVA	Tubb4a	1	Molecular Function:GTPase activity (GO:0003924)	tubulin beta	--	ko04145 Phagosome ko04540 Gap junction	--	--	--	IPR003008 [Tubulin/FtsZ, GTPase domain] ; IPR018316[Tubulin/FtsZ, 2-layer sandwich domain]
ENSMUSP00000068260.5	CAP, adenylate cyclase-associated protein 1 (yeast)	Cap1	2	Molecular Function:actin binding (GO:0003779),Biological Process:cytoskeleton organization (GO:0007010)	adenylyl cyclase-associated protein	--	--	--	--	--	IPR013912 [Adenylate cyclase-associated CAP, C-terminal] ; IPR013992[Adenylate cyclase-associated CAP, N-terminal]
ENSMUSP00000107927.2	leucine-rich PPR-motif containing	Lrpprc	--	--	leucine-rich PPR motif-containing protein, mitochondrial	--	--	--	--	--	IPR002885 [Pentatricopeptide repeat]
ENSMUSP00000015791.5	laminin, alpha 5	Lama5	5	Molecular Function:receptor binding (GO:0005102),Biological Process:cell adhesion (GO:0007155),Biological Process:regulation of cell adhesion (GO:0030155),Biological Process:regulation of cell migration (GO:0030334),Biological Process:regulation of embryonic development (GO:0045995)	laminin, alpha 3/5	--	ko01100 Metabolic pathways ko04151 PI3K-Akt signaling pathway ko04510 Focal adhesion ko04512 ECM-receptor interaction ko05145 Toxoplasmosis ko05146 Amoebiasis ko05165 Human papillomavirus infection ko05200 Pathways in cancer ko05222 Small cell lung cancer	Uncharacterized membrane protein YhgE, phage infection protein (PIP) family	S	Function unknown ;	IPR000034 [Laminin IV] ; IPR001791[Laminin G domain] ; IPR002049[Laminin EGF domain] ; IPR008211[Laminin, N-terminal] ; IPR009254[Laminin alpha, domain I] ; IPR010307[Laminin domain II]
ENSMUSP00000129124.2	protein tyrosine phosphatase, non-receptor type 6	Ptpn6	2	Molecular Function:protein tyrosine phosphatase activity (GO:0004725),Biological Process:protein dephosphorylation (GO:0006470)	tyrosine-protein phosphatase non-receptor type 6	3.1.3.48	ko04520 Adherens junction ko04630 Jak-STAT signaling pathway ko04650 Natural killer cell mediated cytotoxicity ko04660 T cell receptor signaling pathway ko04662 B cell receptor signaling pathway ko05140 Leishmaniasis ko05205 Proteoglycans in cancer	Protein tyrosine phosphatase	T	Signal transduction mechanisms ;	IPR000242 [PTP type protein phosphatase] ; IPR000980[SH2 domain]
ENSMUSP00000039657.6	ATPase, Na+/K+ transporting, alpha 1 polypeptide	Atp1a1	2	Molecular Function:nucleotide binding (GO:0000166),Molecular Function:metal ion binding (GO:0046872)	sodium/potassium-transporting ATPase subunit alpha	3.6.3.9	ko04022 cGMP-PKG signaling pathway ko04024 cAMP signaling pathway ko04260 Cardiac muscle contraction ko04261 Adrenergic signaling in cardiomyocytes ko04911 Insulin secretion ko04918 Thyroid hormone synthesis ko04919 Thyroid hormone signaling pathway ko04925 Aldosterone synthesis and secretion ko04960 Aldosterone-regulated sodium reabsorption ko04961 Endocrine and other factor-regulated calcium re…	Magnesium-transporting ATPase (P-type)	P	Inorganic ion transport and metabolism ;	IPR004014 [Cation-transporting P-type ATPase, N-terminal] ; IPR006068[Cation-transporting P-type ATPase, C-terminal] ; IPR008250[P-type ATPase, A domain]
ENSMUSP00000026427.6	extended synaptotagmin-like protein 1	Esyt1	2	Molecular Function:protein binding (GO:0005515),Molecular Function:lipid binding (GO:0008289)	--	--	--	--	--	--	IPR000008 [C2 domain] ; IPR031468[Synaptotagmin-like mitochondrial-lipid-binding domain]
ENSMUSP00000147928.1	ribonuclease/angiogenin inhibitor 1	Rnh1	1	Molecular Function:protein binding (GO:0005515)	ribonuclease inhibitor	--	--	Leucine-rich repeat (LRR) protein	K	Transcription ;	IPR001611 [Leucine-rich repeat]
ENSMUSP00000069087.4	laminin, beta 2	Lamb2	--	--	laminin, beta 2	--	ko04151 PI3K-Akt signaling pathway ko04510 Focal adhesion ko04512 ECM-receptor interaction ko05145 Toxoplasmosis ko05146 Amoebiasis ko05165 Human papillomavirus infection ko05200 Pathways in cancer ko05222 Small cell lung cancer	Septal ring factor EnvC, activator of murein hydrolases AmiA and AmiB	D	Cell cycle control, cell division, chromosome partitioning ;	IPR002049 [Laminin EGF domain] ; IPR008211[Laminin, N-terminal]
ENSMUSP00000022629.8	dihydropyrimidinase-like 2	Dpysl2	1	Molecular Function:hydrolase activity (GO:0016787)	dihydropyrimidinase-like 2	--	ko04360 Axon guidance	Dihydroorotase or related cyclic amidohydrolase	F	Nucleotide transport and metabolism ;	IPR006680 [Amidohydrolase-related]
ENSMUSP00000027384.5	5-aminoimidazole-4-carboxamide ribonucleotide formyltransferase/IMP cyclohydrolase	Atic	3	Molecular Function:IMP cyclohydrolase activity (GO:0003937),Molecular Function:phosphoribosylaminoimidazolecarboxamide formyltransferase activity (GO:0004643),Biological Process:purine nucleotide biosynthetic process (GO:0006164)	--	--	ko00230 Purine metabolism ko00670 One carbon pool by folate ko01100 Metabolic pathways ko01523 Antifolate resistance	AICAR transformylase/IMP cyclohydrolase PurH	F	Nucleotide transport and metabolism ;	IPR002695 [AICARFT/IMPCHase bienzyme] ; IPR011607[Methylglyoxal synthase-like domain]
ENSMUSP00000026704.7	chaperonin containing Tcp1, subunit 8 (theta)	Cct8	1	Molecular Function:ATP binding (GO:0005524)	T-complex protein 1 subunit theta	--	--	Chaperonin GroEL (HSP60 family)	O	Posttranslational modification, protein turnover, chaperones ;	IPR002423 [Chaperonin Cpn60/TCP-1 family]
ENSMUSP00000026292.8	HECT, UBA and WWE domain containing 1	Huwe1	1	Molecular Function:ubiquitin-protein transferase activity (GO:0004842)	E3 ubiquitin-protein ligase HUWE1	2.3.2.26	ko04120 Ubiquitin mediated proteolysis	--	--	--	IPR000569 [HECT domain] ; IPR004170[WWE domain] ; IPR010309[E3 ubiquitin ligase, domain of unknown function DUF908] ; IPR010314[E3 ubiquitin ligase, domain of unknown function DUF913] ; IPR015940[Ubiquitin-associated domain] ; IPR025527[Domain of unknown function DUF4414]
ENSMUSP00000030623.7	splicing factor proline/glutamine rich (polypyrimidine tract binding protein associated)	Sfpq	1	Molecular Function:nucleic acid binding (GO:0003676)	splicing factor, proline- and glutamine-rich	--	--	RNA recognition motif (RRM) domain	J	Translation, ribosomal structure and biogenesis ;	IPR000504 [RNA recognition motif domain] ; IPR012975[NOPS]
ENSMUSP00000035743.7	brain glycogen phosphorylase	Pygb	2	Biological Process:carbohydrate metabolic process (GO:0005975),Molecular Function:glycogen phosphorylase activity (GO:0008184)	glycogen phosphorylase	2.4.1.1	ko00500 Starch and sucrose metabolism ko01100 Metabolic pathways ko04217 Necroptosis ko04910 Insulin signaling pathway ko04922 Glucagon signaling pathway ko04931 Insulin resistance	Glucan phosphorylase	G	Carbohydrate transport and metabolism ;	IPR000811 [Glycosyl transferase, family 35]
ENSMUSP00000123700.1	hypoxia up-regulated 1	Hyou1	--	--	hypoxia up-regulated 1	--	ko04141 Protein processing in endoplasmic reticulum	Molecular chaperone DnaK (HSP70)	O	Posttranslational modification, protein turnover, chaperones ;	IPR013126 [Heat shock protein 70 family]
ENSMUSP00000003912.6	calreticulin	Calr	4	Molecular Function:calcium ion binding (GO:0005509),Cellular Component:endoplasmic reticulum (GO:0005783),Biological Process:protein folding (GO:0006457),Molecular Function:unfolded protein binding (GO:0051082)	calreticulin	--	ko04141 Protein processing in endoplasmic reticulum ko04145 Phagosome ko04612 Antigen processing and presentation ko05142 Chagas disease (American trypanosomiasis) ko05166 HTLV-I infection	--	--	--	IPR001580 [Calreticulin/calnexin]
ENSMUSP00000033012.7	coatomer protein complex, subunit beta 1	Copb1	5	Molecular Function:structural molecule activity (GO:0005198),Biological Process:intracellular protein transport (GO:0006886),Biological Process:vesicle-mediated transport (GO:0016192),Cellular Component:membrane coat (GO:0030117),Cellular Component:COPI vesicle coat (GO:0030126)	coatomer subunit beta	--	--	--	--	--	IPR002553 [Clathrin/coatomer adaptor, adaptin-like, N-terminal] ; IPR011710[Coatomer beta subunit, C-terminal] ; IPR029446[Coatomer beta subunit, appendage platform domain]
ENSMUSP00000063734.6	ezrin	Ezr	3	Cellular Component:cytoplasm (GO:0005737),Molecular Function:cytoskeletal protein binding (GO:0008092),Cellular Component:extrinsic component of membrane (GO:0019898)	villin 2 (ezrin)	--	ko04530 Tight junction ko04670 Leukocyte transendothelial migration ko04810 Regulation of actin cytoskeleton ko04971 Gastric acid secretion ko05205 Proteoglycans in cancer ko05206 MicroRNAs in cancer	--	--	--	IPR011259 [Ezrin/radixin/moesin, C-terminal] ; IPR018979[FERM, N-terminal] ; IPR018980[FERM, C-terminal PH-like domain] ; IPR019748[FERM central domain]
ENSMUSP00000023790.3	keratin 1	Krt1	2	Molecular Function:structural molecule activity (GO:0005198),Cellular Component:intermediate filament (GO:0005882)	type II keratin, basic	--	--	Chromosome segregation ATPase	D	Cell cycle control, cell division, chromosome partitioning ;	IPR001664 [Intermediate filament protein] ; IPR032444[Keratin type II head] ; IPR032449[Keratin type II cytoskeletal 1, tail]
ENSMUSP00000001452.7	chaperonin containing Tcp1, subunit 3 (gamma)	Cct3	1	Molecular Function:ATP binding (GO:0005524)	T-complex protein 1 subunit gamma	--	--	Chaperonin GroEL (HSP60 family)	O	Posttranslational modification, protein turnover, chaperones ;	IPR002423 [Chaperonin Cpn60/TCP-1 family]
ENSMUSP00000025831.6	dedicator of cytokinesis 8	Dock8	--	--	dedicator of cytokinesis protein 6/7/8	--	--	--	--	--	IPR010703 [Dedicator of cytokinesis, C-terminal] ; IPR021816[Dedicator of cytokinesis C/D, N-terminal] ; IPR027007[DHR-1 domain]
ENSMUSP00000007275.2	keratin 13	Krt13	2	Molecular Function:structural molecule activity (GO:0005198),Cellular Component:intermediate filament (GO:0005882)	type I keratin, acidic	--	--	--	--	--	IPR001664 [Intermediate filament protein]
ENSMUSP00000134734.1	heterogeneous nuclear ribonucleoprotein L	Hnrnpl	1	Molecular Function:nucleic acid binding (GO:0003676)	heterogeneous nuclear ribonucleoprotein L	--	--	--	--	--	IPR000504 [RNA recognition motif domain]
ENSMUSP00000025930.9	structural maintenance of chromosomes 3	Smc3	4	Molecular Function:protein binding (GO:0005515),Molecular Function:ATP binding (GO:0005524),Cellular Component:chromosome (GO:0005694),Biological Process:chromosome organization (GO:0051276)	structural maintenance of chromosome 3 (chondroitin sulfate proteoglycan 6)	--	ko04110 Cell cycle ko04114 Oocyte meiosis	Chromosome segregation ATPase	D	Cell cycle control, cell division, chromosome partitioning ;	IPR003395 [RecF/RecN/SMC, N-terminal] ; IPR010935[SMCs flexible hinge]
ENSMUSP00000032078.6	chaperonin containing Tcp1, subunit 7 (eta)	Cct7	1	Molecular Function:ATP binding (GO:0005524)	T-complex protein 1 subunit eta	--	--	Chaperonin GroEL (HSP60 family)	O	Posttranslational modification, protein turnover, chaperones ;	IPR002423 [Chaperonin Cpn60/TCP-1 family]
ENSMUSP00000141132.1	signal transducer and activator of transcription 1	Stat1	2	Molecular Function:DNA binding (GO:0003677),Biological Process:signal transduction (GO:0007165)	signal transducer and activator of transcription 1	--	ko04062 Chemokine signaling pathway ko04217 Necroptosis ko04380 Osteoclast differentiation ko04620 Toll-like receptor signaling pathway ko04621 NOD-like receptor signaling pathway ko04630 Jak-STAT signaling pathway ko04658 Th1 and Th2 cell differentiation ko04659 Th17 cell differentiation ko04917 Prolactin signaling pathway ko04919 Thyroid hormone signaling pathway ko04933 AGE-RAGE signaling path…	--	--	--	IPR000980 [SH2 domain] ; IPR013799[STAT transcription factor, protein interaction] ; IPR013800[STAT transcription factor, all-alpha domain] ; IPR013801[STAT transcription factor, DNA-binding] ; IPR022752[Signal transducer and activation of transcription 1, TAZ2 binding domain, C-terminal]
ENSMUSP00000028045.2	mannose receptor, C type 1	Mrc1	--	--	mannose receptor, C type	--	ko04145 Phagosome ko05152 Tuberculosis	Ca2+-binding protein, RTX toxin-related	Q	Secondary metabolites biosynthesis, transport and catabolism ;	IPR000562 [Fibronectin, type II, collagen-binding] ; IPR000772[Ricin B, lectin domain] ; IPR001304[C-type lectin-like]
ENSMUSP00000032179.7	nucleoporin 210	Nup210	--	--	nuclear pore complex protein Nup210	--	ko03013 RNA transport	--	--	--	IPR003343 [Bacterial Ig-like, group 2]
ENSMUSP00000099090.2	oxoglutarate (alpha-ketoglutarate) dehydrogenase (lipoamide)	Ogdh	1	Biological Process:metabolic process (GO:0008152)	2-oxoglutarate dehydrogenase E1 component	1.2.4.2	ko00020 Citrate cycle (TCA cycle) ko00310 Lysine degradation ko00380 Tryptophan metabolism ko01100 Metabolic pathways ko01200 Carbon metabolism	2-oxoglutarate dehydrogenase complex, dehydrogenase (E1) component, and related enzymes	C	Energy production and conversion ;	IPR001017 [Dehydrogenase, E1 component] ; IPR005475[Transketolase-like, pyrimidine-binding domain] ; IPR031717[Multifunctional 2-oxoglutarate metabolism enzyme, C-terminal] ; IPR032106[2-oxoglutarate dehydrogenase E1 component, N-terminal domain]
ENSMUSP00000084846.4	aldolase A, fructose-bisphosphate	Aldoa	2	Molecular Function:fructose-bisphosphate aldolase activity (GO:0004332),Biological Process:glycolytic process (GO:0006096)	fructose-bisphosphate aldolase, class I	4.1.2.13	ko00010 Glycolysis / Gluconeogenesis ko00030 Pentose phosphate pathway ko00051 Fructose and mannose metabolism ko01100 Metabolic pathways ko01200 Carbon metabolism ko01230 Biosynthesis of amino acids	Fructose-bisphosphate aldolase class 1	G	Carbohydrate transport and metabolism ;	IPR000741 [Fructose-bisphosphate aldolase, class-I]
ENSMUSP00000079991.7	phospholipase C, gamma 2	Plcg2	5	Molecular Function:phosphatidylinositol phospholipase C activity (GO:0004435),Molecular Function:protein binding (GO:0005515),Biological Process:lipid metabolic process (GO:0006629),Biological Process:signal transduction (GO:0007165),Biological Process:intracellular signal transduction (GO:0035556)	phosphatidylinositol phospholipase C, gamma-2	3.1.4.11	ko00562 Inositol phosphate metabolism ko01100 Metabolic pathways ko01521 EGFR tyrosine kinase inhibitor resistance ko04012 ErbB signaling pathway ko04014 Ras signaling pathway ko04020 Calcium signaling pathway ko04064 NF-kappa B signaling pathway ko04066 HIF-1 signaling pathway ko04070 Phosphatidylinositol signaling system ko04072 Phospholipase D signaling pathway ko04360 Axon guidance ko04370 VE…	--	--	--	IPR000008 [C2 domain] ; IPR000909[Phosphatidylinositol-specific phospholipase C, X domain] ; IPR000980[SH2 domain] ; IPR001452[SH3 domain] ; IPR001711[Phospholipase C, phosphatidylinositol-specific, Y domain]
ENSMUSP00000045465.5	pancreatic lipase related protein 1	Pnliprp1	1	Molecular Function:protein binding (GO:0005515)	pancreatic lipase-related protein 1	3.1.1.3	ko00561 Glycerolipid metabolism ko01100 Metabolic pathways ko04972 Pancreatic secretion ko04975 Fat digestion and absorption	Ca2+-binding protein, RTX toxin-related	Q	Secondary metabolites biosynthesis, transport and catabolism ;	IPR001024 [PLAT/LH2 domain] ; IPR013818[Lipase/vitellogenin]
ENSMUSP00000102377.2	predicted gene 4070	Gm4070	--	--	--	--	--	Replication fork clamp-binding protein CrfC (dynamin-like GTPase family)	L	Replication, recombination and repair ;	--
ENSMUSP00000045073.5	splicing factor 3b, subunit 3	Sf3b3	2	Molecular Function:nucleic acid binding (GO:0003676),Cellular Component:nucleus (GO:0005634)	splicing factor 3B subunit 3	--	ko03040 Spliceosome	--	--	--	IPR004871 [Cleavage/polyadenylation specificity factor, A subunit, C-terminal]
ENSMUSP00000025955.6	eukaryotic translation initiation factor 3, subunit A	Eif3a	1	Molecular Function:protein binding (GO:0005515)	translation initiation factor 3 subunit A	--	ko03013 RNA transport	16S rRNA U516 pseudouridylate synthase RsuA and related 23S rRNA U2605, pseudouridylate synthases	J	Translation, ribosomal structure and biogenesis ;	IPR000717 [Proteasome component (PCI) domain]
ENSMUSP00000039472.3	fibrinogen beta chain	Fgb	5	Molecular Function:receptor binding (GO:0005102),Cellular Component:fibrinogen complex (GO:0005577),Biological Process:signal transduction (GO:0007165),Biological Process:platelet activation (GO:0030168),Biological Process:protein polymerization (GO:0051258)	fibrinogen beta chain	--	ko04610 Complement and coagulation cascades ko04611 Platelet activation	--	--	--	IPR002181 [Fibrinogen, alpha/beta/gamma chain, C-terminal globular domain] ; IPR012290[Fibrinogen, alpha/beta/gamma chain, coiled coil domain]
ENSMUSP00000016072.5	ribosome binding protein 1	Rrbp1	2	Biological Process:protein transport (GO:0015031),Cellular Component:integral component of endoplasmic reticulum membrane (GO:0030176)	ribosome-binding protein 1	--	ko04141 Protein processing in endoplasmic reticulum	Uncharacterized conserved protein YjdB, contains Ig-like domain	R	General function prediction only ;	IPR007794 [Ribosome receptor lysine/proline rich]
ENSMUSP00000001479.3	karyopherin (importin) beta 1	Kpnb1	2	Biological Process:intracellular protein transport (GO:0006886),Molecular Function:Ran GTPase binding (GO:0008536)	importin subunit beta-1	--	ko03013 RNA transport	--	--	--	IPR001494 [Importin-beta, N-terminal domain]
ENSMUSP00000108009.1	chromodomain helicase DNA binding protein 4	Chd4	5	Molecular Function:DNA binding (GO:0003677),Molecular Function:protein binding (GO:0005515),Molecular Function:ATP binding (GO:0005524),Cellular Component:nucleus (GO:0005634),Molecular Function:zinc ion binding (GO:0008270)	chromodomain-helicase-DNA-binding protein 4	3.6.4.12	ko05165 Human papillomavirus infection ko05203 Viral carcinogenesis	Uncharacterized conserved protein, contains Zn finger domain	S	Function unknown ;	IPR000330 [SNF2-related, N-terminal domain] ; IPR001650[Helicase, C-terminal] ; IPR009462[Domain of unknown function DUF1086] ; IPR009463[Domain of unknown function DUF1087] ; IPR012957[CHD, C-terminal 2] ; IPR012958[CHD, N-terminal] ; IPR019787[Zinc finger, PHD-finger] ; IPR023780[Chromo domain]
ENSMUSP00000029699.6	lamin A	Lmna	2	Molecular Function:structural molecule activity (GO:0005198),Cellular Component:intermediate filament (GO:0005882)	lamin A/C	--	ko04210 Apoptosis ko05410 Hypertrophic cardiomyopathy (HCM) ko05412 Arrhythmogenic right ventricular cardiomyopathy (ARVC) ko05414 Dilated cardiomyopathy (DCM)	--	--	--	IPR001322 [Lamin Tail Domain] ; IPR001664[Intermediate filament protein]
ENSMUSP00000028161.5	carboxyl ester lipase	Cel	--	--	--	--	ko00100 Steroid biosynthesis ko00561 Glycerolipid metabolism ko01100 Metabolic pathways ko04972 Pancreatic secretion ko04975 Fat digestion and absorption	Carboxylesterase type B	I	Lipid transport and metabolism ;	IPR002018 [Carboxylesterase, type B]
ENSMUSP00000031411.8	aldehyde dehydrogenase 2, mitochondrial	Aldh2	3	Biological Process:metabolic process (GO:0008152),Molecular Function:oxidoreductase activity (GO:0016491),Biological Process:oxidation-reduction process (GO:0055114)	aldehyde dehydrogenase (NAD+)	1.2.1.3	ko00010 Glycolysis / Gluconeogenesis ko00053 Ascorbate and aldarate metabolism ko00071 Fatty acid degradation ko00280 Valine, leucine and isoleucine degradation ko00310 Lysine degradation ko00330 Arginine and proline metabolism ko00340 Histidine metabolism ko00380 Tryptophan metabolism ko00410 beta-Alanine metabolism ko00561 Glycerolipid metabolism ko00620 Pyruvate metabolism ko01100 Metabolic pa…	Acyl-CoA reductase or other NAD-dependent aldehyde dehydrogenase	C	Energy production and conversion ;	IPR015590 [Aldehyde dehydrogenase domain]
ENSMUSP00000025649.8	damage specific DNA binding protein 1	Ddb1	2	Molecular Function:nucleic acid binding (GO:0003676),Cellular Component:nucleus (GO:0005634)	DNA damage-binding protein 1	--	ko03420 Nucleotide excision repair ko04120 Ubiquitin mediated proteolysis ko05161 Hepatitis B ko05203 Viral carcinogenesis	--	--	--	IPR004871 [Cleavage/polyadenylation specificity factor, A subunit, C-terminal]
ENSMUSP00000000299.7	integrin beta 2	Itgb2	--	--	integrin beta 2	--	ko04015 Rap1 signaling pathway ko04145 Phagosome ko04390 Hippo signaling pathway ko04514 Cell adhesion molecules (CAMs) ko04610 Complement and coagulation cascades ko04650 Natural killer cell mediated cytotoxicity ko04670 Leukocyte transendothelial migration ko04810 Regulation of actin cytoskeleton ko05133 Pertussis ko05134 Legionellosis ko05140 Leishmaniasis ko05144 Malaria ko05146 Amoebiasis ko…	Secreted protein containing bacterial Ig-like domain and vWFA domain	R	General function prediction only ;	IPR002369 [Integrin beta subunit, VWA domain] ; IPR012896[Integrin beta subunit, tail] ; IPR014836[Integrin beta subunit, cytoplasmic domain] ; IPR033760[Integrin beta N-terminal]
ENSMUSP00000021443.5	methylenetetrahydrofolate dehydrogenase (NADP+ dependent), methenyltetrahydrofolate cyclohydrolase, formyltetrahydrofolate synthase	Mthfd1	6	Molecular Function:catalytic activity (GO:0003824),Molecular Function:formate-tetrahydrofolate ligase activity (GO:0004329),Molecular Function:methylenetetrahydrofolate dehydrogenase (NADP+) activity (GO:0004488),Molecular Function:ATP binding (GO:0005524),Biological Process:folic acid-containing compound biosynthetic process (GO:0009396),Biological Process:oxidation-reduction process (GO:0055114)	--	--	ko00670 One carbon pool by folate ko01100 Metabolic pathways	Formyltetrahydrofolate synthetase	F	Nucleotide transport and metabolism ;	IPR000559 [Formate-tetrahydrofolate ligase, FTHFS] ; IPR020630[Tetrahydrofolate dehydrogenase/cyclohydrolase, catalytic domain] ; IPR020631[Tetrahydrofolate dehydrogenase/cyclohydrolase, NAD(P)-binding domain]
ENSMUSP00000088349.5	selenium binding protein 1	Selenbp1	1	Molecular Function:selenium binding (GO:0008430)	selenium-binding protein 1	--	--	DNA-binding beta-propeller fold protein YncE	R	General function prediction only ;	IPR008826 [Selenium-binding protein]
ENSMUSP00000032949.7	coronin, actin binding protein 1A	Coro1a	1	Molecular Function:protein binding (GO:0005515)	coronin-1A	--	ko04145 Phagosome ko05152 Tuberculosis	Membrane protein involved in colicin uptake	M	Cell wall/membrane/envelope biogenesis ;	IPR001680 [WD40 repeat] ; IPR015048[Domain of unknown function DUF1899] ; IPR015049[Trimerisation motif]
ENSMUSP00000128696.1	CNDP dipeptidase 2 (metallopeptidase M20 family)	Cndp2	2	Biological Process:metabolic process (GO:0008152),Molecular Function:hydrolase activity (GO:0016787)	cytosolic nonspecific dipeptidase	3.4.13.18	ko00330 Arginine and proline metabolism ko00340 Histidine metabolism ko00410 beta-Alanine metabolism ko01100 Metabolic pathways	Acetylornithine deacetylase/Succinyl-diaminopimelate desuccinylase or related deacylase	E	Amino acid transport and metabolism ;	IPR002933 [Peptidase M20] ; IPR011650[Peptidase M20, dimerisation domain]
ENSMUSP00000099563.3	myosin IC	Myo1c	4	Molecular Function:motor activity (GO:0003774),Molecular Function:protein binding (GO:0005515),Molecular Function:ATP binding (GO:0005524),Cellular Component:myosin complex (GO:0016459)	myosin I	--	--	--	--	--	IPR000048 [IQ motif, EF-hand binding site] ; IPR001609[Myosin head, motor domain] ; IPR010926[Class I myosin tail homology domain]
ENSMUSP00000007212.8	proteasome (prosome, macropain) 26S subunit, non-ATPase, 2	Psmd2	--	--	26S proteasome regulatory subunit N1	--	ko03050 Proteasome ko05169 Epstein-Barr virus infection	--	--	--	IPR002015 [Proteasome/cyclosome repeat]
ENSMUSP00000127250.2	major vault protein	Mvp	--	--	major vault protein	--	--	Uncharacterized membrane protein YqiK, contains Band7/PHB/SPFH domain	S	Function unknown ;	IPR002499 [Major vault protein, N-terminal] ; IPR021870[Major vault protein, shoulder domain]
ENSMUSP00000090897.3	hemoglobin alpha, adult chain 1	Hba-a1	2	Molecular Function:oxygen binding (GO:0019825),Molecular Function:heme binding (GO:0020037)	hemoglobin subunit alpha	--	ko05143 African trypanosomiasis ko05144 Malaria	--	--	--	IPR000971 [Globin]
ENSMUSP00000115607.1	hemoglobin, beta adult s chain	Hbb-bs	2	Molecular Function:oxygen binding (GO:0019825),Molecular Function:heme binding (GO:0020037)	hemoglobin subunit beta	--	ko05143 African trypanosomiasis ko05144 Malaria	--	--	--	IPR000971 [Globin]
ENSMUSP00000000804.6	DEAD/H (Asp-Glu-Ala-Asp/His) box polypeptide 3, X-linked	Ddx3x	2	Molecular Function:nucleic acid binding (GO:0003676),Molecular Function:ATP binding (GO:0005524)	ATP-dependent RNA helicase DDX3X	3.6.4.13	ko04622 RIG-I-like receptor signaling pathway ko05161 Hepatitis B ko05203 Viral carcinogenesis	Superfamily II DNA and RNA helicase	L	Replication, recombination and repair ;	IPR001650 [Helicase, C-terminal] ; IPR011545[DEAD/DEAH box helicase domain]
ENSMUSP00000003459.3	myosin IG	Myo1g	3	Molecular Function:motor activity (GO:0003774),Molecular Function:ATP binding (GO:0005524),Cellular Component:myosin complex (GO:0016459)	myosin I	--	--	--	--	--	IPR001609 [Myosin head, motor domain] ; IPR010926[Class I myosin tail homology domain]
ENSMUSP00000020315.6	cullin associated and neddylation disassociated 1	Cand1	--	--	cullin-associated NEDD8-dissociated protein 1	--	--	--	--	--	IPR013932 [TATA-binding protein interacting (TIP20)]
ENSMUSP00000037858.8	fermitin family member 3	Fermt3	--	--	kindlin 3	--	ko04611 Platelet activation	--	--	--	IPR001849 [Pleckstrin homology domain] ; IPR019748[FERM central domain]
ENSMUSP00000021062.5	DEAD (Asp-Glu-Ala-Asp) box polypeptide 5	Ddx5	2	Molecular Function:nucleic acid binding (GO:0003676),Molecular Function:ATP binding (GO:0005524)	ATP-dependent RNA helicase DDX5/DBP2	3.6.4.13	ko03040 Spliceosome ko05202 Transcriptional misregulation in cancer ko05205 Proteoglycans in cancer	Superfamily II DNA and RNA helicase	L	Replication, recombination and repair ;	IPR001650 [Helicase, C-terminal] ; IPR011545[DEAD/DEAH box helicase domain] ; IPR012587[RNA helicase p68 repeat]
ENSMUSP00000022062.7	succinate dehydrogenase complex, subunit A, flavoprotein (Fp)	Sdha	2	Molecular Function:oxidoreductase activity (GO:0016491),Biological Process:oxidation-reduction process (GO:0055114)	succinate dehydrogenase (ubiquinone) flavoprotein subunit	1.3.5.1	ko00020 Citrate cycle (TCA cycle) ko00190 Oxidative phosphorylation ko01100 Metabolic pathways ko01200 Carbon metabolism ko04932 Non-alcoholic fatty liver disease (NAFLD) ko05010 Alzheimer's disease ko05012 Parkinson's disease ko05016 Huntington's disease	Succinate dehydrogenase/fumarate reductase, flavoprotein subunit	C	Energy production and conversion ;	IPR003953 [FAD-dependent oxidoreductase 2, FAD binding domain] ; IPR015939[Fumarate reductase/succinate dehydrogenase flavoprotein-like, C-terminal]
ENSMUSP00000086661.2	PTK2 protein tyrosine kinase 2 beta	Ptk2b	6	Molecular Function:protein kinase activity (GO:0004672),Molecular Function:protein tyrosine kinase activity (GO:0004713),Molecular Function:signal transducer activity (GO:0004871),Cellular Component:focal adhesion (GO:0005925),Biological Process:protein phosphorylation (GO:0006468),Biological Process:signal complex assembly (GO:0007172)	focal adhesion kinase 2	2.7.10.2	ko04020 Calcium signaling pathway ko04062 Chemokine signaling pathway ko04072 Phospholipase D signaling pathway ko04650 Natural killer cell mediated cytotoxicity ko04670 Leukocyte transendothelial migration ko04912 GnRH signaling pathway ko05161 Hepatitis B	Serine/threonine protein kinase	T	Signal transduction mechanisms ;	IPR001245 [Serine-threonine/tyrosine-protein kinase catalytic domain] ; IPR005189[Focal adhesion kinase, targeting (FAT) domain] ; IPR019748[FERM central domain]
ENSMUSP00000056377.7	pancreatic lipase	Pnlip	1	Molecular Function:protein binding (GO:0005515)	pancreatic triacylglycerol lipase	3.1.1.3	ko00561 Glycerolipid metabolism ko01100 Metabolic pathways ko04972 Pancreatic secretion ko04975 Fat digestion and absorption ko04977 Vitamin digestion and absorption	--	--	--	IPR001024 [PLAT/LH2 domain] ; IPR013818[Lipase/vitellogenin]
ENSMUSP00000044827.5	MYB binding protein (P160) 1a	Mybbp1a	2	Molecular Function:DNA binding (GO:0003677),Molecular Function:DNA-directed DNA polymerase activity (GO:0003887)	DNA polymerase phi	2.7.7.7	--	--	--	--	IPR007015 [DNA polymerase V]
ENSMUSP00000124382.1	ubiquitin specific peptidase 7	Usp7	3	Molecular Function:protein binding (GO:0005515),Biological Process:protein deubiquitination (GO:0016579),Molecular Function:thiol-dependent ubiquitinyl hydrolase activity (GO:0036459)	ubiquitin carboxyl-terminal hydrolase 7	3.4.19.12	ko04068 FoxO signaling pathway ko05168 Herpes simplex infection ko05169 Epstein-Barr virus infection ko05203 Viral carcinogenesis	Ubiquitin C-terminal hydrolase	O	Posttranslational modification, protein turnover, chaperones ;	IPR001394 [Peptidase C19, ubiquitin carboxyl-terminal hydrolase] ; IPR002083[MATH/TRAF domain] ; IPR024729[Ubiquitin carboxyl-terminal hydrolase 7, ICP0-binding domain] ; IPR029346[Ubiquitin carboxyl-terminal hydrolase, C-terminal]
ENSMUSP00000021282.5	phosphoribosylformylglycinamidine synthase (FGAR amidotransferase)	Pfas	--	--	phosphoribosylformylglycinamidine synthase	6.3.5.3	ko00230 Purine metabolism ko01100 Metabolic pathways	Phosphoribosylformylglycinamidine (FGAM) synthase, glutamine amidotransferase domain	F	Nucleotide transport and metabolism ;	IPR010918 [AIR synthase-related protein, C-terminal domain]
ENSMUSP00000018875.6	adaptor-related protein complex 2, beta 1 subunit	Ap2b1	4	Biological Process:intracellular protein transport (GO:0006886),Biological Process:vesicle-mediated transport (GO:0016192),Cellular Component:membrane coat (GO:0030117),Cellular Component:clathrin adaptor complex (GO:0030131)	AP-2 complex subunit beta-1	--	ko04144 Endocytosis ko04721 Synaptic vesicle cycle ko04961 Endocrine and other factor-regulated calcium reabsorption ko05016 Huntington's disease	Predicted NTPase, NACHT family domain	T	Signal transduction mechanisms ;	IPR002553 [Clathrin/coatomer adaptor, adaptin-like, N-terminal] ; IPR008152[Clathrin adaptor, alpha/beta/gamma-adaptin, appendage, Ig-like subdomain] ; IPR015151[Beta-adaptin appendage, C-terminal subdomain]
ENSMUSP00000116108.1	t-complex protein 1	Tcp1	1	Molecular Function:ATP binding (GO:0005524)	T-complex protein 1 subunit alpha	--	--	Chaperonin GroEL (HSP60 family)	O	Posttranslational modification, protein turnover, chaperones ;	IPR002423 [Chaperonin Cpn60/TCP-1 family]
ENSMUSP00000028610.3	catalase	Cat	3	Molecular Function:catalase activity (GO:0004096),Molecular Function:heme binding (GO:0020037),Biological Process:oxidation-reduction process (GO:0055114)	catalase	1.11.1.6	ko00380 Tryptophan metabolism ko00630 Glyoxylate and dicarboxylate metabolism ko01200 Carbon metabolism ko04068 FoxO signaling pathway ko04146 Peroxisome ko04211 Longevity regulating pathway ko04213 Longevity regulating pathway - multiple species ko05014 Amyotrophic lateral sclerosis (ALS)	Catalase	P	Inorganic ion transport and metabolism ;	IPR010582 [Catalase immune-responsive domain] ; IPR011614[Catalase core domain]
ENSMUSP00000127498.1	calpain 1	Capn1	4	Molecular Function:calcium-dependent cysteine-type endopeptidase activity (GO:0004198),Molecular Function:calcium ion binding (GO:0005509),Cellular Component:intracellular (GO:0005622),Biological Process:proteolysis (GO:0006508)	calpain-1	3.4.22.52	ko04141 Protein processing in endoplasmic reticulum ko04210 Apoptosis ko04217 Necroptosis ko04218 Cellular senescence ko05010 Alzheimer's disease	Serine protease, subtilase family	O	Posttranslational modification, protein turnover, chaperones ;	IPR001300 [Peptidase C2, calpain, catalytic domain] ; IPR002048[EF-hand domain] ; IPR022682[Peptidase C2, calpain, large subunit, domain III]
ENSMUSP00000067685.6	IQ motif containing GTPase activating protein 2	Iqgap2	2	Molecular Function:protein binding (GO:0005515),Biological Process:regulation of GTPase activity (GO:0043087)	Ras GTPase-activating-like protein IQGAP2/3	--	ko04810 Regulation of actin cytoskeleton	--	--	--	IPR000048 [IQ motif, EF-hand binding site] ; IPR000593[RasGAP protein, C-terminal] ; IPR001715[Calponin homology domain] ; IPR001936[Ras GTPase-activating protein]
ENSMUSP00000144036.1	EH-domain containing 1	Ehd1	1	Molecular Function:protein binding (GO:0005515)	EH domain-containing protein 1	--	ko04144 Endocytosis	Replication fork clamp-binding protein CrfC (dynamin-like GTPase family)	L	Replication, recombination and repair ;	IPR000261 [EH domain] ; IPR022812[Dynamin superfamily] ; IPR031692[EH domain-containing protein, N-terminal]
ENSMUSP00000068896.7	topoisomerase (DNA) II alpha	Top2a	5	Molecular Function:DNA binding (GO:0003677),Molecular Function:DNA topoisomerase type II (ATP-hydrolyzing) activity (GO:0003918),Molecular Function:ATP binding (GO:0005524),Cellular Component:nucleus (GO:0005634),Biological Process:DNA topological change (GO:0006265)	DNA topoisomerase II	5.99.1.3	ko01524 Platinum drug resistance	DNA gyrase/topoisomerase IV, subunit B	L	Replication, recombination and repair ;	IPR002205 [DNA topoisomerase, type IIA, subunit A/C-terminal] ; IPR003594[Histidine kinase-like ATPase, C-terminal domain] ; IPR006171[TOPRIM domain] ; IPR012542[DTHCT] ; IPR013506[DNA topoisomerase, type IIA, subunit B, domain 2] ; IPR031660[C-terminal associated domain of TOPRIM]
ENSMUSP00000028239.6	gelsolin	Gsn	--	--	gelsolin	--	ko04666 Fc gamma R-mediated phagocytosis ko04810 Regulation of actin cytoskeleton ko05203 Viral carcinogenesis	--	--	--	IPR007123 [Gelsolin-like domain]
ENSMUSP00000025851.3	dipeptidylpeptidase 3	Dpp3	--	--	dipeptidyl-peptidase III	3.4.14.4	--	--	--	--	--
ENSMUSP00000020640.7	receptor for activated C kinase 1	Rack1	1	Molecular Function:protein binding (GO:0005515)	guanine nucleotide-binding protein subunit beta-2-like 1 protein	--	ko05162 Measles	Uncharacterized protein, contains caspase domain	R	General function prediction only ;	IPR001680 [WD40 repeat]
ENSMUSP00000002889.4	flightless I actin binding protein	Flii	1	Molecular Function:protein binding (GO:0005515)	--	--	--	Leucine-rich repeat (LRR) protein	K	Transcription ;	IPR001611 [Leucine-rich repeat] ; IPR007123[Gelsolin-like domain] ; IPR025875[Leucine rich repeat 4]
ENSMUSP00000066181.6	inner membrane protein, mitochondrial	Immt	--	--	mitofilin	--	--	--	--	--	IPR019133 [Mitochondrial inner membrane protein Mitofilin]
ENSMUSP00000037348.9	acetyl-Coenzyme A acyltransferase 2 (mitochondrial 3-oxoacyl-Coenzyme A thiolase)	Acaa2	1	Biological Process:metabolic process (GO:0008152)	acetyl-CoA acyltransferase 2	2.3.1.16	ko00062 Fatty acid elongation ko00071 Fatty acid degradation ko00280 Valine, leucine and isoleucine degradation ko01100 Metabolic pathways ko01212 Fatty acid metabolism	Acetyl-CoA acetyltransferase	I	Lipid transport and metabolism ;	IPR020616 [Thiolase, N-terminal] ; IPR020617[Thiolase, C-terminal]
ENSMUSP00000045036.8	myoferlin	Myof	2	Molecular Function:protein binding (GO:0005515),Cellular Component:integral component of membrane (GO:0016021)	myoferlin	--	--	--	--	--	IPR000008 [C2 domain] ; IPR012560[Ferlin A-domain] ; IPR012561[Ferlin B-domain] ; IPR012968[FerIin domain] ; IPR032362[Ferlin, C-terminal domain]
ENSMUSP00000109237.3	coatomer protein complex, subunit gamma 1	Copg1	5	Molecular Function:structural molecule activity (GO:0005198),Biological Process:intracellular protein transport (GO:0006886),Biological Process:vesicle-mediated transport (GO:0016192),Cellular Component:membrane coat (GO:0030117),Cellular Component:COPI vesicle coat (GO:0030126)	coatomer subunit gamma	--	--	--	--	--	IPR002553 [Clathrin/coatomer adaptor, adaptin-like, N-terminal] ; IPR013040[Coatomer, gamma subunit, appendage, Ig-like subdomain] ; IPR032154[Coatomer subunit gamma, C-terminal]
ENSMUSP00000097444.2	prolyl endopeptidase	Prep	4	Molecular Function:serine-type endopeptidase activity (GO:0004252),Biological Process:proteolysis (GO:0006508),Molecular Function:serine-type peptidase activity (GO:0008236),Molecular Function:serine-type exopeptidase activity (GO:0070008)	prolyl oligopeptidase	3.4.21.26	ko04614 Renin-angiotensin system	Prolyl oligopeptidase PreP, S9A serine peptidase family	E	Amino acid transport and metabolism ;	IPR001375 [Peptidase S9, prolyl oligopeptidase, catalytic domain] ; IPR023302[Peptidase S9A, N-terminal domain]
ENSMUSP00000040222.6	leucine aminopeptidase 3	Lap3	3	Molecular Function:aminopeptidase activity (GO:0004177),Cellular Component:intracellular (GO:0005622),Biological Process:proteolysis (GO:0006508)	--	--	ko00330 Arginine and proline metabolism ko00480 Glutathione metabolism ko01100 Metabolic pathways	Leucyl aminopeptidase	E	Amino acid transport and metabolism ;	IPR000819 [Peptidase M17, leucyl aminopeptidase, C-terminal] ; IPR008283[Peptidase M17, leucyl aminopeptidase, N-terminal]
ENSMUSP00000048309.8	stabilin 2	Stab2	2	Molecular Function:hyaluronic acid binding (GO:0005540),Biological Process:cell adhesion (GO:0007155)	stabilin-2	--	--	Uncaracterized surface protein containing fasciclin (FAS1) repeats	R	General function prediction only ;	IPR000538 [Link domain] ; IPR000782[FAS1 domain] ; IPR024731[EGF domain]
ENSMUSP00000027752.8	laminin, gamma 1	Lamc1	--	--	laminin, gamma 1	--	ko04151 PI3K-Akt signaling pathway ko04510 Focal adhesion ko04512 ECM-receptor interaction ko05020 Prion diseases ko05145 Toxoplasmosis ko05146 Amoebiasis ko05165 Human papillomavirus infection ko05200 Pathways in cancer ko05222 Small cell lung cancer	Methyl-accepting chemotaxis protein	NT	Cell motility ; Signal transduction mechanisms ;	IPR000034 [Laminin IV] ; IPR002049[Laminin EGF domain] ; IPR008211[Laminin, N-terminal]
ENSMUSP00000004202.9	DNA methyltransferase (cytosine-5) 1	Dnmt1	3	Molecular Function:DNA binding (GO:0003677),Molecular Function:chromatin binding (GO:0003682),Molecular Function:zinc ion binding (GO:0008270)	DNA (cytosine-5)-methyltransferase 1	2.1.1.37	ko00270 Cysteine and methionine metabolism ko01100 Metabolic pathways ko05206 MicroRNAs in cancer	Site-specific DNA-cytosine methylase	L	Replication, recombination and repair ;	IPR001025 [Bromo adjacent homology (BAH) domain] ; IPR002857[Zinc finger, CXXC-type] ; IPR010506[DMAP1-binding domain] ; IPR022702[DNA (cytosine-5)-methyltransferase 1, replication foci domain] ; IPR029063[S-adenosyl-L-methionine-dependent methyltransferase]
ENSMUSP00000044645.5	structural maintenance of chromosomes 1A	Smc1a	4	Molecular Function:protein binding (GO:0005515),Molecular Function:ATP binding (GO:0005524),Cellular Component:chromosome (GO:0005694),Biological Process:chromosome organization (GO:0051276)	structural maintenance of chromosome 1	--	ko04110 Cell cycle ko04114 Oocyte meiosis	Chromosome segregation ATPase	D	Cell cycle control, cell division, chromosome partitioning ;	IPR003395 [RecF/RecN/SMC, N-terminal] ; IPR010935[SMCs flexible hinge]
ENSMUSP00000032228.8	murinoglobulin 1	Mug1	3	Molecular Function:endopeptidase inhibitor activity (GO:0004866),Cellular Component:extracellular region (GO:0005576),Cellular Component:extracellular space (GO:0005615)	--	--	--	Uncharacterized conserved protein YfaS, alpha-2-macroglobulin family	R	General function prediction only ;	IPR001599 [Alpha-2-macroglobulin] ; IPR002890[Alpha-2-macroglobulin, N-terminal] ; IPR009048[Alpha-macroglobulin, receptor-binding] ; IPR011625[Alpha-2-macroglobulin, N-terminal 2] ; IPR011626[Alpha-macroglobulin complement component] ; IPR019565[Alpha-2-macroglobulin, thiol-ester bond-forming]
ENSMUSP00000097282.4	hexokinase 1	Hk1	2	Molecular Function:ATP binding (GO:0005524),Biological Process:carbohydrate metabolic process (GO:0005975)	hexokinase	2.7.1.1	ko00010 Glycolysis / Gluconeogenesis ko00051 Fructose and mannose metabolism ko00052 Galactose metabolism ko00500 Starch and sucrose metabolism ko00520 Amino sugar and nucleotide sugar metabolism ko00524 Neomycin, kanamycin and gentamicin biosynthesis ko01100 Metabolic pathways ko01200 Carbon metabolism ko04066 HIF-1 signaling pathway ko04910 Insulin signaling pathway ko04930 Type II diabetes mel…	Hexokinase	G	Carbohydrate transport and metabolism ;	IPR022672 [Hexokinase, N-terminal] ; IPR022673[Hexokinase, C-terminal]
ENSMUSP00000099933.1	exportin 1	Xpo1	2	Biological Process:intracellular protein transport (GO:0006886),Molecular Function:Ran GTPase binding (GO:0008536)	exportin-1	--	ko03008 Ribosome biogenesis in eukaryotes ko03013 RNA transport ko05164 Influenza A ko05166 HTLV-I infection ko05169 Epstein-Barr virus infection	--	--	--	IPR001494 [Importin-beta, N-terminal domain] ; IPR013598[Exportin-1/Importin-beta-like] ; IPR014877[CRM1 C-terminal domain]
ENSMUSP00000035086.6	programmed cell death 6 interacting protein	Pdcd6ip	1	Molecular Function:protein binding (GO:0005515)	programmed cell death 6-interacting protein	--	ko04144 Endocytosis	--	--	--	IPR004328 [BRO1 domain] ; IPR025304[ALIX V-shaped domain]
ENSMUSP00000099375.3	integrin alpha 2b	Itga2b	--	--	integrin alpha 2B	--	ko04015 Rap1 signaling pathway ko04151 PI3K-Akt signaling pathway ko04510 Focal adhesion ko04512 ECM-receptor interaction ko04611 Platelet activation ko04640 Hematopoietic cell lineage ko04810 Regulation of actin cytoskeleton ko05165 Human papillomavirus infection ko05200 Pathways in cancer ko05222 Small cell lung cancer ko05410 Hypertrophic cardiomyopathy (HCM) ko05412 Arrhythmogenic right ventr…	Ca2+-binding protein, RTX toxin-related	Q	Secondary metabolites biosynthesis, transport and catabolism ;	IPR013517 [FG-GAP repeat] ; IPR013649[Integrin alpha-2] ; IPR018184[Integrin alpha chain, C-terminal cytoplasmic region, conserved site]
ENSMUSP00000120115.1	heterogeneous nuclear ribonucleoprotein M	Hnrnpm	1	Molecular Function:nucleic acid binding (GO:0003676)	heterogeneous nuclear ribonucleoprotein M	--	ko03040 Spliceosome	RNA recognition motif (RRM) domain	J	Translation, ribosomal structure and biogenesis ;	IPR000504 [RNA recognition motif domain] ; IPR024666[Heterogeneous nuclear ribonucleoprotein M, PY nuclear localisation signal]
ENSMUSP00000028794.3	sialic acid binding Ig-like lectin 1, sialoadhesin	Siglec1	1	Molecular Function:protein binding (GO:0005515)	sialoadhesin	--	ko04514 Cell adhesion molecules (CAMs)	Outer membrane protein assembly factor BamB, contains PQQ-like beta-propeller repeat	M	Cell wall/membrane/envelope biogenesis ;	IPR007110 [Immunoglobulin-like domain] ; IPR013098[Immunoglobulin I-set] ; IPR013106[Immunoglobulin V-set domain] ; IPR013151[Immunoglobulin] ; IPR013162[CD80-like, immunoglobulin C2-set]
ENSMUSP00000033761.6	host cell factor C1	Hcfc1	1	Molecular Function:protein binding (GO:0005515)	host cell factor	--	ko05168 Herpes simplex infection	N-acetylneuraminic acid mutarotase	M	Cell wall/membrane/envelope biogenesis ;	IPR006652 [Kelch repeat type 1]
ENSMUSP00000130696.1	myosin XVIIIA	Myo18a	4	Molecular Function:motor activity (GO:0003774),Molecular Function:protein binding (GO:0005515),Molecular Function:ATP binding (GO:0005524),Cellular Component:myosin complex (GO:0016459)	myosin XVIII	--	--	Chromosome segregation ATPase	D	Cell cycle control, cell division, chromosome partitioning ;	IPR001478 [PDZ domain] ; IPR001609[Myosin head, motor domain] ; IPR002928[Myosin tail]
ENSMUSP00000112837.1	myeloperoxidase	Mpo	--	--	myeloperoxidase	1.11.2.2	ko04145 Phagosome ko05202 Transcriptional misregulation in cancer ko05221 Acute myeloid leukemia	Ca2+-binding protein, RTX toxin-related	Q	Secondary metabolites biosynthesis, transport and catabolism ;	IPR019791 [Haem peroxidase, animal]
ENSMUSP00000142326.1	guanine nucleotide binding protein (G protein), alpha inhibiting 2	Gnai2	5	Molecular Function:GTPase activity (GO:0003924),Molecular Function:signal transducer activity (GO:0004871),Biological Process:G-protein coupled receptor signaling pathway (GO:0007186),Molecular Function:guanyl nucleotide binding (GO:0019001),Molecular Function:G-protein beta/gamma-subunit complex binding (GO:0031683)	guanine nucleotide-binding protein G(i) subunit alpha	--	ko04015 Rap1 signaling pathway ko04022 cGMP-PKG signaling pathway ko04024 cAMP signaling pathway ko04062 Chemokine signaling pathway ko04071 Sphingolipid signaling pathway ko04261 Adrenergic signaling in cardiomyocytes ko04360 Axon guidance ko04371 Apelin signaling pathway ko04540 Gap junction ko04611 Platelet activation ko04670 Leukocyte transendothelial migration ko04713 Circadian entrainment k…	--	--	--	IPR001019 [Guanine nucleotide binding protein (G-protein), alpha subunit]
ENSMUSP00000042691.7	DEAD (Asp-Glu-Ala-Asp) box polypeptide 21	Ddx21	5	Molecular Function:nucleic acid binding (GO:0003676),Molecular Function:RNA binding (GO:0003723),Molecular Function:helicase activity (GO:0004386),Molecular Function:ATP binding (GO:0005524),Cellular Component:nucleus (GO:0005634)	ATP-dependent RNA helicase DDX21	3.6.4.13		Superfamily II DNA and RNA helicase	L	Replication, recombination and repair ;	IPR001650 [Helicase, C-terminal] ; IPR011545[DEAD/DEAH box helicase domain] ; IPR012562[GUCT]
ENSMUSP00000031355.6	USO1 vesicle docking factor	Uso1	6	Cellular Component:Golgi membrane (GO:0000139),Cellular Component:cytoplasm (GO:0005737),Biological Process:intracellular protein transport (GO:0006886),Molecular Function:protein transporter activity (GO:0008565),Cellular Component:membrane (GO:0016020),Biological Process:vesicle fusion with Golgi apparatus (GO:0048280)	--	--	--	--	--	--	IPR006953 [Vesicle tethering protein Uso1/P115-like , head domain] ; IPR006955[Uso1/p115-like vesicle tethering protein, C-terminal]
ENSMUSP00000127034.2	eukaryotic translation initiation factor 4A1	Eif4a1	2	Molecular Function:nucleic acid binding (GO:0003676),Molecular Function:ATP binding (GO:0005524)	translation initiation factor 4A	--	ko03013 RNA transport	Superfamily II DNA and RNA helicase	L	Replication, recombination and repair ;	IPR001650 [Helicase, C-terminal] ; IPR011545[DEAD/DEAH box helicase domain]
ENSMUSP00000021306.7	elongation factor Tu GTP binding domain containing 2	Eftud2	1	Molecular Function:GTP binding (GO:0005525)	116 kDa U5 small nuclear ribonucleoprotein component	--	ko03040 Spliceosome	Translation elongation factor EF-G, a GTPase	J	Translation, ribosomal structure and biogenesis ;	IPR000640 [Translation elongation factor EFG, V domain] ; IPR004161[Translation elongation factor EFTu-like, domain 2] ; IPR005517[Translation elongation factor EFG/EF2, domain IV] ; IPR009022[Elongation factor G, III-V domain] ; IPR031950[116 kDa U5 small nuclear ribonucleoprotein component, N-terminal]
ENSMUSP00000009234.9	adaptor protein complex AP-1, beta 1 subunit	Ap1b1	4	Biological Process:intracellular protein transport (GO:0006886),Biological Process:vesicle-mediated transport (GO:0016192),Cellular Component:membrane coat (GO:0030117),Cellular Component:clathrin adaptor complex (GO:0030131)	AP-1 complex subunit beta-1	--	ko04142 Lysosome	Predicted NTPase, NACHT family domain	T	Signal transduction mechanisms ;	IPR002553 [Clathrin/coatomer adaptor, adaptin-like, N-terminal] ; IPR008152[Clathrin adaptor, alpha/beta/gamma-adaptin, appendage, Ig-like subdomain] ; IPR015151[Beta-adaptin appendage, C-terminal subdomain]
ENSMUSP00000019323.6	malate dehydrogenase 2, NAD (mitochondrial)	Mdh2	2	Molecular Function:oxidoreductase activity (GO:0016491),Biological Process:oxidation-reduction process (GO:0055114)	malate dehydrogenase	1.1.1.37	ko00020 Citrate cycle (TCA cycle) ko00270 Cysteine and methionine metabolism ko00620 Pyruvate metabolism ko00630 Glyoxylate and dicarboxylate metabolism ko01100 Metabolic pathways ko01200 Carbon metabolism	Malate/lactate dehydrogenase	C	Energy production and conversion ;	IPR001236 [Lactate/malate dehydrogenase, N-terminal] ; IPR022383[Lactate/malate dehydrogenase, C-terminal]
ENSMUSP00000025083.7	kinesin family member 5B	Kif5b	4	Molecular Function:microtubule motor activity (GO:0003777),Molecular Function:ATP binding (GO:0005524),Biological Process:microtubule-based movement (GO:0007018),Molecular Function:microtubule binding (GO:0008017)	kinesin family member 5	--	ko04144 Endocytosis ko04728 Dopaminergic synapse	--	--	--	IPR001752 [Kinesin motor domain]
ENSMUSP00000032143.6	ribophorin I	Rpn1	4	Molecular Function:dolichyl-diphosphooligosaccharide-protein glycotransferase activity (GO:0004579),Cellular Component:endoplasmic reticulum (GO:0005783),Biological Process:protein glycosylation (GO:0006486),Cellular Component:integral component of membrane (GO:0016021)	oligosaccharyltransferase complex subunit alpha (ribophorin I)	--	ko00510 N-Glycan biosynthesis ko01100 Metabolic pathways ko04141 Protein processing in endoplasmic reticulum	--	--	--	IPR007676 [Ribophorin I]
ENSMUSP00000032233.7	tubulin, alpha 8	Tuba8	1	Molecular Function:GTPase activity (GO:0003924)	tubulin alpha	--	ko04145 Phagosome ko04210 Apoptosis ko04530 Tight junction ko04540 Gap junction	--	--	--	IPR003008 [Tubulin/FtsZ, GTPase domain] ; IPR018316[Tubulin/FtsZ, 2-layer sandwich domain]
ENSMUSP00000001304.7	creatine kinase, brain	Ckb	1	Molecular Function:kinase activity (GO:0016301)	creatine kinase	2.7.3.2	ko00330 Arginine and proline metabolism ko01100 Metabolic pathways	Protein-arginine kinase	O	Posttranslational modification, protein turnover, chaperones ;	IPR022413 [ATP:guanido phosphotransferase, N-terminal] ; IPR022414[ATP:guanido phosphotransferase, catalytic domain]
ENSMUSP00000025918.7	stress-induced phosphoprotein 1	Stip1	1	Molecular Function:protein binding (GO:0005515)	stress-induced-phosphoprotein 1	--	ko05020 Prion diseases	Uncharacterized conserved protein, contains CHAT domain	S	Function unknown ;	IPR001440 [Tetratricopeptide repeat 1] ; IPR011990[Tetratricopeptide-like helical domain] ; IPR019734[Tetratricopeptide repeat]
ENSMUSP00000133523.1	chaperonin containing Tcp1, subunit 4 (delta)	Cct4	1	Molecular Function:ATP binding (GO:0005524)	T-complex protein 1 subunit delta	--	--	Chaperonin GroEL (HSP60 family)	O	Posttranslational modification, protein turnover, chaperones ;	IPR002423 [Chaperonin Cpn60/TCP-1 family]
ENSMUSP00000035584.7	protein disulfide isomerase associated 2	Pdia2	1	Biological Process:cell redox homeostasis (GO:0045454)	protein disulfide isomerase family A, member 2	5.3.4.1	--	Negative regulator of GroEL, contains thioredoxin-like and TPR-like domains	O	Posttranslational modification, protein turnover, chaperones ;	IPR013766 [Thioredoxin domain]
ENSMUSP00000113771.1	Rho guanine nucleotide exchange factor (GEF) 1	Arhgef1	3	Molecular Function:Rho guanyl-nucleotide exchange factor activity (GO:0005089),Cellular Component:cytoplasm (GO:0005737),Biological Process:regulation of Rho protein signal transduction (GO:0035023)	Rho guanine nucleotide exchange factor 1	--	ko04270 Vascular smooth muscle contraction ko04611 Platelet activation ko04810 Regulation of actin cytoskeleton ko05200 Pathways in cancer ko05205 Proteoglycans in cancer	--	--	--	IPR000219 [Dbl homology (DH) domain] ; IPR015212[Regulator of G protein signalling-like domain]
ENSMUSP00000099953.3	Ecm29 proteasome adaptor and scaffold	Ecpas	2	Molecular Function:protein complex scaffold (GO:0032947),Biological Process:proteasome assembly (GO:0043248)	proteasome component ECM29	--	--	--	--	--	IPR024372 [Proteasome component Ecm29]
ENSMUSP00000016033.7	leukotriene A4 hydrolase	Lta4h	2	Molecular Function:metallopeptidase activity (GO:0008237),Molecular Function:zinc ion binding (GO:0008270)	leukotriene-A4 hydrolase	3.3.2.6	ko00590 Arachidonic acid metabolism ko01100 Metabolic pathways	Aminopeptidase N	E	Amino acid transport and metabolism ;	IPR014782 [Peptidase M1, membrane alanine aminopeptidase, N-terminal] ; IPR015211[Peptidase M1, leukotriene A4 hydrolase/aminopeptidase C-terminal]
ENSMUSP00000154978.1	interferon gamma inducible protein 47	Ifi47	2	Molecular Function:GTP binding (GO:0005525),Cellular Component:membrane (GO:0016020)	interferon gamma inducible protein 47	--	ko04668 TNF signaling pathway	Predicted GTPases	R	General function prediction only ;	IPR007743 [Immunity-related GTPases-like]
ENSMUSP00000112897.1	methylenetetrahydrofolate dehydrogenase (NADP+ dependent) 1-like	Mthfd1l	6	Molecular Function:catalytic activity (GO:0003824),Molecular Function:formate-tetrahydrofolate ligase activity (GO:0004329),Molecular Function:methylenetetrahydrofolate dehydrogenase (NADP+) activity (GO:0004488),Molecular Function:ATP binding (GO:0005524),Biological Process:folic acid-containing compound biosynthetic process (GO:0009396),Biological Process:oxidation-reduction process (GO:0055114)	monofunctional C1-tetrahydrofolate synthase, mitochondrial	6.3.4.3	ko00670 One carbon pool by folate ko01100 Metabolic pathways	Formyltetrahydrofolate synthetase	F	Nucleotide transport and metabolism ;	IPR000559 [Formate-tetrahydrofolate ligase, FTHFS] ; IPR020630[Tetrahydrofolate dehydrogenase/cyclohydrolase, catalytic domain] ; IPR020631[Tetrahydrofolate dehydrogenase/cyclohydrolase, NAD(P)-binding domain]
ENSMUSP00000133649.1	synaptotagmin binding, cytoplasmic RNA interacting protein	Syncrip	1	Molecular Function:nucleic acid binding (GO:0003676)	heterogeneous nuclear ribonucleoprotein Q	--	--	RNA recognition motif (RRM) domain	J	Translation, ribosomal structure and biogenesis ;	IPR000504 [RNA recognition motif domain]
ENSMUSP00000126192.1	polypyrimidine tract binding protein 1	Ptbp1	1	Molecular Function:nucleic acid binding (GO:0003676)	polypyrimidine tract-binding protein 1	--	--	--	--	--	IPR000504 [RNA recognition motif domain]
ENSMUSP00000061851.9	S-adenosylhomocysteine hydrolase	Ahcy	3	Molecular Function:adenosylhomocysteinase activity (GO:0004013),Biological Process:S-adenosylhomocysteine catabolic process (GO:0019510),Molecular Function:NAD binding (GO:0051287)	adenosylhomocysteinase	3.3.1.1	ko00270 Cysteine and methionine metabolism ko01100 Metabolic pathways	S-adenosylhomocysteine hydrolase	H	Coenzyme transport and metabolism ;	IPR000043 [Adenosylhomocysteinase] ; IPR015878[S-adenosyl-L-homocysteine hydrolase, NAD binding domain]
ENSMUSP00000127941.1	inositol polyphosphate-5-phosphatase D	Inpp5d	--	--	phosphatidylinositol-3,4,5-trisphosphate 5-phosphatase 1	3.1.3.86	ko00562 Inositol phosphate metabolism ko04070 Phosphatidylinositol signaling system ko04662 B cell receptor signaling pathway ko04664 Fc epsilon RI signaling pathway ko04666 Fc gamma R-mediated phagocytosis	--	--	--	IPR000980 [SH2 domain] ; IPR005135[Endonuclease/exonuclease/phosphatase]
ENSMUSP00000027432.8	proteasome (prosome, macropain) 26S subunit, non-ATPase, 1	Psmd1	--	--	26S proteasome regulatory subunit N2	--	ko03050 Proteasome ko05169 Epstein-Barr virus infection	Predicted NTPase, NACHT family domain	T	Signal transduction mechanisms ;	IPR002015 [Proteasome/cyclosome repeat]
ENSMUSP00000023538.8	myosin, light polypeptide kinase	Mylk	4	Molecular Function:protein kinase activity (GO:0004672),Molecular Function:protein binding (GO:0005515),Molecular Function:ATP binding (GO:0005524),Biological Process:protein phosphorylation (GO:0006468)	myosin-light-chain kinase	2.7.11.18	ko04020 Calcium signaling pathway ko04022 cGMP-PKG signaling pathway ko04270 Vascular smooth muscle contraction ko04371 Apelin signaling pathway ko04510 Focal adhesion ko04611 Platelet activation ko04810 Regulation of actin cytoskeleton ko04921 Oxytocin signaling pathway ko04971 Gastric acid secretion	Serine/threonine protein kinase	T	Signal transduction mechanisms ;	IPR000719 [Protein kinase domain] ; IPR003961[Fibronectin type III] ; IPR013098[Immunoglobulin I-set]
ENSMUSP00000071163.2	regulator of chromosome condensation 2	Rcc2	--	--	--	--	--	Alpha-tubulin suppressor and related RCC1 domain-containing proteins	DZ	Cell cycle control, cell division, chromosome partitioning ; Cytoskeleton ;	IPR000408 [Regulator of chromosome condensation, RCC1]
ENSMUSP00000007708.7	protein phosphatase 2, regulatory subunit A, alpha	Ppp2r1a	1	Molecular Function:protein binding (GO:0005515)	serine/threonine-protein phosphatase 2A regulatory subunit A	--	ko03015 mRNA surveillance pathway ko04071 Sphingolipid signaling pathway ko04114 Oocyte meiosis ko04151 PI3K-Akt signaling pathway ko04152 AMPK signaling pathway ko04261 Adrenergic signaling in cardiomyocytes ko04350 TGF-beta signaling pathway ko04390 Hippo signaling pathway ko04530 Tight junction ko04728 Dopaminergic synapse ko04730 Long-term depression ko05142 Chagas disease (American trypanoso…	HEAT repeat	R	General function prediction only ;	IPR000357 [HEAT repeat]
ENSMUSP00000077099.5	dedicator of cytokinesis 10	Dock10	--	--	dedicator of cytokinesis protein 9/10/11	--	--	--	--	--	IPR001849 [Pleckstrin homology domain] ; IPR010703[Dedicator of cytokinesis, C-terminal] ; IPR021816[Dedicator of cytokinesis C/D, N-terminal] ; IPR027007[DHR-1 domain]
ENSMUSP00000133564.1	dynamin 2	Dnm2	2	Molecular Function:GTPase activity (GO:0003924),Molecular Function:GTP binding (GO:0005525)	dynamin GTPase	3.6.5.5	ko04072 Phospholipase D signaling pathway ko04144 Endocytosis ko04721 Synaptic vesicle cycle ko04961 Endocrine and other factor-regulated calcium reabsorption ko05100 Bacterial invasion of epithelial cells	Cell division protein DamX, binds to the septal ring, contains C-terminal SPOR domain	D	Cell cycle control, cell division, chromosome partitioning ;	IPR000375 [Dynamin central domain] ; IPR001849[Pleckstrin homology domain] ; IPR003130[Dynamin GTPase effector] ; IPR022812[Dynamin superfamily]
ENSMUSP00000144413.1	heat shock 105kDa/110kDa protein 1	Hsph1	--	--	heat shock protein 110kDa	--	ko04141 Protein processing in endoplasmic reticulum	Molecular chaperone DnaK (HSP70)	O	Posttranslational modification, protein turnover, chaperones ;	IPR013126 [Heat shock protein 70 family]
ENSMUSP00000094515.3	heterogeneous nuclear ribonucleoprotein U-like 2	Hnrnpul2	1	Molecular Function:protein binding (GO:0005515)	--	--	--	--	--	--	IPR003034 [SAP domain] ; IPR003877[SPRY domain]
ENSMUSP00000096073.4	CCR4-NOT transcription complex, subunit 1	Cnot1	--	--	CCR4-NOT transcription complex subunit 1	--	ko03018 RNA degradation	--	--	--	IPR007196 [CCR4-Not complex component, Not1, C-terminal] ; IPR024557[CCR4-Not complex, Not1 subunit, domain of unknown function DUF3819] ; IPR032191[CCR4-NOT transcription complex subunit 1, CAF1-binding domain] ; IPR032193[CCR4-NOT transcription complex subunit 1, TTP binding domain] ; IPR032194[CCR4-NOT transcription complex subunit 1, HEAT repeat]
ENSMUSP00000043092.9	biliverdin reductase B (flavin reductase (NADPH))	Blvrb	--	--	--	--	ko00740 Riboflavin metabolism ko00860 Porphyrin and chlorophyll metabolism ko01100 Metabolic pathways	Uncharacterized conserved protein YbjT, contains NAD(P)-binding and DUF2867 domains	R	General function prediction only ;	IPR016040 [NAD(P)-binding domain]
ENSMUSP00000103965.1	ceruloplasmin	Cp	3	Molecular Function:copper ion binding (GO:0005507),Molecular Function:oxidoreductase activity (GO:0016491),Biological Process:oxidation-reduction process (GO:0055114)	ceruloplasmin	1.16.3.1	ko00860 Porphyrin and chlorophyll metabolism ko04216 Ferroptosis	Multicopper oxidase with three cupredoxin domains (includes cell division protein FtsP and spore coat protein CotA)	DPM	Cell cycle control, cell division, chromosome partitioning ; Inorganic ion transport and metabolism ; Cell wall/membrane/envelope biogenesis ;	IPR001117 [Multicopper oxidase, type 1] ; IPR011706[Multicopper oxidase, type 2] ; IPR011707[Multicopper oxidase, type 3]
ENSMUSP00000093965.3	alpha glucosidase 2 alpha neutral subunit	Ganab	1	Biological Process:carbohydrate metabolic process (GO:0005975)	alpha 1,3-glucosidase	3.2.1.84	ko00510 N-Glycan biosynthesis ko01100 Metabolic pathways ko04141 Protein processing in endoplasmic reticulum	Alpha-glucosidase, glycosyl hydrolase family GH31	G	Carbohydrate transport and metabolism ;	IPR000322 [Glycoside hydrolase family 31] ; IPR025887[Glycoside hydrolase family 31, N-terminal domain]
ENSMUSP00000006749.9	solute carrier family 4 (anion exchanger), member 1	Slc4a1	3	Biological Process:anion transport (GO:0006820),Molecular Function:anion transmembrane transporter activity (GO:0008509),Cellular Component:integral component of membrane (GO:0016021)	solute carrier family 4 (anion exchanger), member 1	--	ko04966 Collecting duct acid secretion	--	--	--	IPR011531 [Bicarbonate transporter, C-terminal] ; IPR013769[Band 3 cytoplasmic domain]
ENSMUSP00000147164.1	suppressor of Ty 5, DSIF elongation factor subunit	Supt5	--	--	transcription elongation factor SPT5	--	--	Transcription antitermination factor NusG	K	Transcription ;	IPR005100 [Transcription elongation factor Spt5, NGN domain] ; IPR005824[KOW] ; IPR022581[Spt5 transcription elongation factor, N-terminal]
ENSMUSP00000006467.7	actin related protein 2/3 complex, subunit 2	Arpc2	4	Cellular Component:Arp2/3 protein complex (GO:0005885),Cellular Component:actin cytoskeleton (GO:0015629),Biological Process:regulation of actin filament polymerization (GO:0030833),Biological Process:Arp2/3 complex-mediated actin nucleation (GO:0034314)	actin related protein 2/3 complex, subunit 2	--	ko04144 Endocytosis ko04666 Fc gamma R-mediated phagocytosis ko04810 Regulation of actin cytoskeleton ko05100 Bacterial invasion of epithelial cells ko05132 Salmonella infection	--	--	--	IPR007188 [Actin-related protein 2/3 complex subunit 2]
ENSMUSP00000005705.7	tripartite motif-containing 28	Trim28	3	Molecular Function:protein binding (GO:0005515),Cellular Component:intracellular (GO:0005622),Molecular Function:zinc ion binding (GO:0008270)	tripartite motif-containing protein 28	2.3.2.27	--	--	--	--	IPR000315 [B-box-type zinc finger] ; IPR001841[Zinc finger, RING-type] ; IPR019787[Zinc finger, PHD-finger]
ENSMUSP00000059192.9	minichromosome maintenance complex component 3	Mcm3	3	Molecular Function:DNA binding (GO:0003677),Molecular Function:ATP binding (GO:0005524),Biological Process:DNA replication (GO:0006260)	DNA replication licensing factor MCM3	3.6.4.12	ko03030 DNA replication ko04110 Cell cycle	DNA replicative helicase MCM subunit Mcm2, Cdc46/Mcm family	L	Replication, recombination and repair ;	IPR001208 [MCM domain] ; IPR027925[MCM N-terminal domain] ; IPR033762[MCM OB domain]
ENSMUSP00000065987.8	DEAD (Asp-Glu-Ala-Asp) box polypeptide 1	Ddx1	3	Molecular Function:nucleic acid binding (GO:0003676),Molecular Function:protein binding (GO:0005515),Molecular Function:ATP binding (GO:0005524)	ATP-dependent RNA helicase DDX1	3.6.4.13	--	Superfamily II DNA and RNA helicase	L	Replication, recombination and repair ;	IPR001650 [Helicase, C-terminal] ; IPR003877[SPRY domain] ; IPR011545[DEAD/DEAH box helicase domain]
ENSMUSP00000109552.3	dynactin 1	Dctn1	--	--	dynactin 1	--	ko04962 Vasopressin-regulated water reabsorption ko05016 Huntington's disease	Chromosome segregation ATPase	D	Cell cycle control, cell division, chromosome partitioning ;	IPR000938 [CAP Gly-rich domain] ; IPR022157[Dynein associated protein]
ENSMUSP00000042283.7	SPT16, facilitates chromatin remodeling subunit	Supt16	--	--	--	--	--	Xaa-Pro aminopeptidase	E	Amino acid transport and metabolism ;	IPR000994 [Peptidase M24] ; IPR013719[Domain of unknown function DUF1747] ; IPR013953[FACT complex subunit Spt16p/Cdc68p] ; IPR029148[FACT complex subunit Spt16, N-terminal lobe domain]
ENSMUSP00000111120.1	eukaryotic translation initiation factor 4, gamma 1	Eif4g1	2	Molecular Function:RNA binding (GO:0003723),Molecular Function:protein binding (GO:0005515)	translation initiation factor 4G	--	ko03013 RNA transport ko05416 Viral myocarditis	--	--	--	IPR003307 [W2 domain] ; IPR003890[MIF4G-like, type 3] ; IPR003891[Initiation factor eIF-4 gamma, MA3]
ENSMUSP00000095316.4	isocitrate dehydrogenase 1 (NADP+), soluble	Idh1	1	Biological Process:oxidation-reduction process (GO:0055114)	isocitrate dehydrogenase	1.1.1.42	ko00020 Citrate cycle (TCA cycle) ko00480 Glutathione metabolism ko01100 Metabolic pathways ko01200 Carbon metabolism ko01210 2-Oxocarboxylic acid metabolism ko01230 Biosynthesis of amino acids ko04146 Peroxisome	Isocitrate dehydrogenase	C	Energy production and conversion ;	IPR024084 [Isopropylmalate dehydrogenase-like domain]
ENSMUSP00000141856.1	acylpeptide hydrolase	Apeh	2	Biological Process:proteolysis (GO:0006508),Molecular Function:serine-type peptidase activity (GO:0008236)	acylaminoacyl-peptidase	3.4.19.1	--	Dipeptidyl aminopeptidase/acylaminoacyl peptidase	E	Amino acid transport and metabolism ;	IPR001375 [Peptidase S9, prolyl oligopeptidase, catalytic domain]
ENSMUSP00000136669.2	DNA methyltransferase (cytosine-5) 1	Dnmt1	3	Molecular Function:DNA binding (GO:0003677),Molecular Function:chromatin binding (GO:0003682),Molecular Function:zinc ion binding (GO:0008270)	DNA (cytosine-5)-methyltransferase 1	2.1.1.37	ko00270 Cysteine and methionine metabolism ko01100 Metabolic pathways ko05206 MicroRNAs in cancer	Site-specific DNA-cytosine methylase	L	Replication, recombination and repair ;	IPR001025 [Bromo adjacent homology (BAH) domain] ; IPR002857[Zinc finger, CXXC-type] ; IPR022702[DNA (cytosine-5)-methyltransferase 1, replication foci domain] ; IPR029063[S-adenosyl-L-methionine-dependent methyltransferase]
ENSMUSP00000027579.10	ARP3 actin-related protein 3	Actr3	--	--	actin-related protein 3	--	ko04530 Tight junction	Actin-related protein	Z	Cytoskeleton ;	IPR004000 [Actin family]
ENSMUSP00000052086.3	actin, beta-like 2	Actbl2	--	--	--	--	--	Actin-related protein	Z	Cytoskeleton ;	IPR004000 [Actin family]
ENSMUSP00000080354.7	ribosomal protein L3	Rpl3	4	Molecular Function:structural constituent of ribosome (GO:0003735),Cellular Component:intracellular (GO:0005622),Cellular Component:ribosome (GO:0005840),Biological Process:translation (GO:0006412)	large subunit ribosomal protein L3e	--	ko03010 Ribosome	Ribosomal protein L3	J	Translation, ribosomal structure and biogenesis ;	IPR000597 [Ribosomal protein L3]
ENSMUSP00000099819.1	voltage-dependent anion channel 1	Vdac1	2	Cellular Component:mitochondrial outer membrane (GO:0005741),Biological Process:transmembrane transport (GO:0055085)	voltage-dependent anion channel protein 1	--	ko04020 Calcium signaling pathway ko04022 cGMP-PKG signaling pathway ko04217 Necroptosis ko04218 Cellular senescence ko04621 NOD-like receptor signaling pathway ko04979 Cholesterol metabolism ko05012 Parkinson's disease ko05016 Huntington's disease ko05164 Influenza A ko05166 HTLV-I infection	--	--	--	IPR027246 [Eukaryotic porin/Tom40]
ENSMUSP00000079888.8	inosine monophosphate dehydrogenase 2	Impdh2	2	Molecular Function:catalytic activity (GO:0003824),Biological Process:oxidation-reduction process (GO:0055114)	IMP dehydrogenase	1.1.1.205	ko00230 Purine metabolism ko00983 Drug metabolism - other enzymes ko01100 Metabolic pathways	CBS domain	T	Signal transduction mechanisms ;	IPR000644 [CBS domain] ; IPR001093[IMP dehydrogenase/GMP reductase]
ENSMUSP00000018992.3	arginyl-tRNA synthetase	Rars	5	Molecular Function:nucleotide binding (GO:0000166),Molecular Function:arginine-tRNA ligase activity (GO:0004814),Molecular Function:ATP binding (GO:0005524),Cellular Component:cytoplasm (GO:0005737),Biological Process:arginyl-tRNA aminoacylation (GO:0006420)	arginyl-tRNA synthetase	6.1.1.19	ko00970 Aminoacyl-tRNA biosynthesis	Arginyl-tRNA synthetase	J	Translation, ribosomal structure and biogenesis ;	IPR001278 [Arginine-tRNA ligase] ; IPR005148[Arginyl tRNA synthetase N-terminal domain] ; IPR008909[DALR anticodon binding]
ENSMUSP00000027602.8	aspartyl-tRNA synthetase	Dars	5	Molecular Function:nucleotide binding (GO:0000166),Molecular Function:nucleic acid binding (GO:0003676),Molecular Function:aminoacyl-tRNA ligase activity (GO:0004812),Molecular Function:ATP binding (GO:0005524),Biological Process:tRNA aminoacylation for protein translation (GO:0006418)				Aspartyl/asparaginyl-tRNA synthetase	J	Translation, ribosomal structure and biogenesis ;	IPR004364 [Aminoacyl-tRNA synthetase, class II (D/K/N)] ; IPR004365[OB-fold nucleic acid binding domain, AA-tRNA synthetase-type]
ENSMUSP00000055535.6	DEAD (Asp-Glu-Ala-Asp) box polypeptide 17	Ddx17	2	Molecular Function:nucleic acid binding (GO:0003676),Molecular Function:ATP binding (GO:0005524)	ATP-dependent RNA helicase DDX17	3.6.4.13	--	Superfamily II DNA and RNA helicase	L	Replication, recombination and repair ;	IPR001650 [Helicase, C-terminal] ; IPR011545[DEAD/DEAH box helicase domain]
ENSMUSP00000158900.1	radixin	Rdx	3	Cellular Component:cytoplasm (GO:0005737),Molecular Function:cytoskeletal protein binding (GO:0008092),Cellular Component:extrinsic component of membrane (GO:0019898)	radixin	--	ko04530 Tight junction ko04810 Regulation of actin cytoskeleton ko05205 Proteoglycans in cancer ko05206 MicroRNAs in cancer	--	--	--	IPR011259 [Ezrin/radixin/moesin, C-terminal] ; IPR018979[FERM, N-terminal] ; IPR018980[FERM, C-terminal PH-like domain] ; IPR019748[FERM central domain]
ENSMUSP00000100038.3	aconitase 1	Aco1	1	Biological Process:metabolic process (GO:0008152)	aconitate hydratase	4.2.1.3	ko00020 Citrate cycle (TCA cycle) ko00630 Glyoxylate and dicarboxylate metabolism ko01100 Metabolic pathways ko01200 Carbon metabolism ko01210 2-Oxocarboxylic acid metabolism ko01230 Biosynthesis of amino acids	Aconitase A	C	Energy production and conversion ;	IPR000573 [Aconitase A/isopropylmalate dehydratase small subunit, swivel domain] ; IPR001030[Aconitase/3-isopropylmalate dehydratase large subunit, alpha/beta/alpha domain]
ENSMUSP00000027438.6	nucleolin	Ncl	1	Molecular Function:nucleic acid binding (GO:0003676)	nucleolin	--		RNA recognition motif (RRM) domain	J	Translation, ribosomal structure and biogenesis ;	IPR000504 [RNA recognition motif domain]
ENSMUSP00000148107.1	lactate dehydrogenase A	Ldha	2	Molecular Function:oxidoreductase activity (GO:0016491),Biological Process:oxidation-reduction process (GO:0055114)	L-lactate dehydrogenase	1.1.1.27	ko00010 Glycolysis / Gluconeogenesis ko00270 Cysteine and methionine metabolism ko00620 Pyruvate metabolism ko00640 Propanoate metabolism ko01100 Metabolic pathways ko04922 Glucagon signaling pathway	Malate/lactate dehydrogenase	C	Energy production and conversion ;	IPR001236 [Lactate/malate dehydrogenase, N-terminal] ; IPR022383[Lactate/malate dehydrogenase, C-terminal]
ENSMUSP00000112081.2	ribophorin II	Rpn2	3	Biological Process:protein N-linked glycosylation (GO:0006487),Cellular Component:oligosaccharyltransferase complex (GO:0008250),Cellular Component:integral component of membrane (GO:0016021)	oligosaccharyltransferase complex subunit delta (ribophorin II)	--	ko00510 N-Glycan biosynthesis ko01100 Metabolic pathways ko04141 Protein processing in endoplasmic reticulum	--	--	--	IPR008814 [Dolichyl-diphosphooligosaccharide--protein glycosyltransferase subunit Swp1]
ENSMUSP00000023797.6	keratin 4	Krt4	2	Molecular Function:structural molecule activity (GO:0005198),Cellular Component:intermediate filament (GO:0005882)	type II keratin, basic	--	--	Uncharacterized membrane protein YhgE, phage infection protein (PIP) family	S	Function unknown ;	IPR001664 [Intermediate filament protein] ; IPR032444[Keratin type II head]
ENSMUSP00000151439.1	formin-like 1	Fmnl1	4	Molecular Function:actin binding (GO:0003779),Biological Process:cellular component organization (GO:0016043),Molecular Function:Rho GTPase binding (GO:0017048),Biological Process:actin cytoskeleton organization (GO:0030036)	--	--	--	--	--	--	IPR010472 [Formin, FH3 domain] ; IPR010473[Formin, GTPase-binding domain] ; IPR015425[Formin, FH2 domain]
ENSMUSP00000112928.1	dihydropyrimidinase-like 3	Dpysl3	1	Molecular Function:hydrolase activity (GO:0016787)	--	--	--	Dihydroorotase or related cyclic amidohydrolase	F	Nucleotide transport and metabolism ;	IPR006680 [Amidohydrolase-related]
ENSMUSP00000122103.1	solute carrier family 25 (mitochondrial carrier, Aralar), member 12	Slc25a12	--	--	solute carrier family 25 (mitochondrial aspartate/glutamate transporter), member 12/13	--	--	--	--	--	IPR018108 [Mitochondrial substrate/solute carrier]
ENSMUSP00000050771.9	polymerase (RNA) II (DNA directed) polypeptide A	Polr2a	3	Molecular Function:DNA binding (GO:0003677),Molecular Function:DNA-directed 5'-3' RNA polymerase activity (GO:0003899),Biological Process:transcription from RNA polymerase II promoter (GO:0006366)	DNA-directed RNA polymerase II subunit RPB1	2.7.7.6	ko00230 Purine metabolism ko00240 Pyrimidine metabolism ko01100 Metabolic pathways ko03020 RNA polymerase ko05016 Huntington's disease ko05168 Herpes simplex infection ko05169 Epstein-Barr virus infection	DNA-directed RNA polymerase, beta' subunit/160 kD subunit	K	Transcription ;	IPR000684 [RNA polymerase II, heptapeptide repeat, eukaryotic] ; IPR000722[RNA polymerase, alpha subunit] ; IPR007066[RNA polymerase Rpb1, domain 3] ; IPR007073[RNA polymerase Rpb1, domain 7] ; IPR007075[RNA polymerase Rpb1, domain 6] ; IPR007080[RNA polymerase Rpb1, domain 1] ; IPR007081[RNA polymerase Rpb1, domain 5] ; IPR007083[RNA polymerase Rpb1, domain 4]
ENSMUSP00000031061.7	DEAH (Asp-Glu-Ala-His) box polypeptide 15	Dhx15	3	Molecular Function:nucleic acid binding (GO:0003676),Molecular Function:helicase activity (GO:0004386),Molecular Function:ATP binding (GO:0005524)	pre-mRNA-splicing factor ATP-dependent RNA helicase DHX15/PRP43	3.6.4.13	ko03040 Spliceosome	HrpA-like RNA helicase	J	Translation, ribosomal structure and biogenesis ;	IPR001650 [Helicase, C-terminal] ; IPR007502[Helicase-associated domain] ; IPR011545[DEAD/DEAH box helicase domain] ; IPR011709[Domain of unknown function DUF1605]
ENSMUSP00000045239.8	golgi autoantigen, golgin subfamily b, macrogolgin 1	Golgb1	--	--	golgin subfamily B member 1	--	--	--	--	--	--
ENSMUSP00000092157.3	Sec31 homolog A (S. cerevisiae)	Sec31a	--	--	protein transport protein SEC31	--	ko04141 Protein processing in endoplasmic reticulum	Predicted NTPase, NACHT family domain	T	Signal transduction mechanisms ;	IPR024298 [Ancestral coatomer element 1, Sec16/Sec31]
ENSMUSP00000002198.3	splicing factor 3a, subunit 1	Sf3a1	3	Molecular Function:RNA binding (GO:0003723),Molecular Function:protein binding (GO:0005515),Biological Process:RNA processing (GO:0006396)	splicing factor 3A subunit 1	--	ko03040 Spliceosome	--	--	--	IPR000061 [SWAP/Surp] ; IPR000626[Ubiquitin domain] ; IPR022030[Splicing factor 3A subunit 1]
ENSMUSP00000075690.6	serine (or cysteine) peptidase inhibitor, clade B, member 1a	Serpinb1a	--	--	serpin B	--	ko05146 Amoebiasis	Serine protease inhibitor	O	Posttranslational modification, protein turnover, chaperones ;	IPR023796 [Serpin domain]
ENSMUSP00000032629.9	cytoplasmic FMR1 interacting protein 1	Cyfip1	--	--	cytoplasmic FMR1 interacting protein	--	ko03013 RNA transport ko04810 Regulation of actin cytoskeleton	--	--	--	IPR008081 [Cytoplasmic FMR1-interacting] ; IPR009828[Protein of unknown function DUF1394]
ENSMUSP00000001809.8	poly(A) binding protein, cytoplasmic 1	Pabpc1	2	Molecular Function:nucleic acid binding (GO:0003676),Molecular Function:RNA binding (GO:0003723)	polyadenylate-binding protein	--	ko03013 RNA transport ko03015 mRNA surveillance pathway ko03018 RNA degradation	RNA recognition motif (RRM) domain	J	Translation, ribosomal structure and biogenesis ;	IPR000504 [RNA recognition motif domain] ; IPR002004[Polyadenylate-binding protein/Hyperplastic disc protein]
ENSMUSP00000127842.1	adaptor-related protein complex 2, alpha 1 subunit	Ap2a1	4	Biological Process:intracellular protein transport (GO:0006886),Biological Process:vesicle-mediated transport (GO:0016192),Cellular Component:membrane coat (GO:0030117),Cellular Component:clathrin adaptor complex (GO:0030131)	AP-2 complex subunit alpha	--	ko04144 Endocytosis ko04721 Synaptic vesicle cycle ko04961 Endocrine and other factor-regulated calcium reabsorption ko05016 Huntington's disease	--	--	--	IPR002553 [Clathrin/coatomer adaptor, adaptin-like, N-terminal] ; IPR003164[Clathrin adaptor, alpha-adaptin, appendage, C-terminal subdomain] ; IPR008152[Clathrin adaptor, alpha/beta/gamma-adaptin, appendage, Ig-like subdomain]
ENSMUSP00000016081.6	macroH2A.1 histone	Macroh2a1	1	Molecular Function:DNA binding (GO:0003677)	histone H2A	--	ko04217 Necroptosis ko05034 Alcoholism ko05322 Systemic lupus erythematosus	O-acetyl-ADP-ribose deacetylase (regulator of RNase III), contains Macro domain	J	Translation, ribosomal structure and biogenesis ;	IPR002589 [Macro domain] ; IPR007125[Histone H2A/H2B/H3] ; IPR032454[Histone H2A, C-terminal domain]
ENSMUSP00000090853.5	cytoplasmic FMR1 interacting protein 2	Cyfip2	--	--	cytoplasmic FMR1 interacting protein	--	ko03013 RNA transport ko04810 Regulation of actin cytoskeleton	--	--	--	IPR008081 [Cytoplasmic FMR1-interacting] ; IPR009828[Protein of unknown function DUF1394]
ENSMUSP00000029266.8	annexin A5	Anxa5	2	Molecular Function:calcium ion binding (GO:0005509),Molecular Function:calcium-dependent phospholipid binding (GO:0005544)	annexin A5	--	--	--	--	--	IPR018502 [Annexin repeat]
ENSMUSP00000041299.3	ubiquitin specific peptidase 5 (isopeptidase T)	Usp5	3	Molecular Function:zinc ion binding (GO:0008270),Biological Process:protein deubiquitination (GO:0016579),Molecular Function:thiol-dependent ubiquitinyl hydrolase activity (GO:0036459)	ubiquitin carboxyl-terminal hydrolase 5/13	3.4.19.12	--	--	--	--	IPR001394 [Peptidase C19, ubiquitin carboxyl-terminal hydrolase] ; IPR001607[Zinc finger, UBP-type] ; IPR015940[Ubiquitin-associated domain]
ENSMUSP00000023353.3	minichromosome maintenance complex component 4	Mcm4	3	Molecular Function:DNA binding (GO:0003677),Molecular Function:ATP binding (GO:0005524),Biological Process:DNA replication (GO:0006260)	DNA replication licensing factor MCM4	3.6.4.12	ko03030 DNA replication ko04110 Cell cycle	DNA replicative helicase MCM subunit Mcm2, Cdc46/Mcm family	L	Replication, recombination and repair ;	IPR001208 [MCM domain] ; IPR027925[MCM N-terminal domain] ; IPR033762[MCM OB domain]
ENSMUSP00000099453.3	acyl-CoA synthetase family member 2	Acsf2	2	Molecular Function:catalytic activity (GO:0003824),Biological Process:metabolic process (GO:0008152)	fatty-acyl-CoA synthase	6.2.1.-	--	Acyl-CoA synthetase (AMP-forming)/AMP-acid ligase II	IQ	Lipid transport and metabolism ; Secondary metabolites biosynthesis, transport and catabolism ;	IPR000873 [AMP-dependent synthetase/ligase] ; IPR025110[AMP-binding enzyme C-terminal domain]
ENSMUSP00000029574.8	vascular cell adhesion molecule 1	Vcam1	2	Biological Process:cell adhesion (GO:0007155),Cellular Component:integral component of membrane (GO:0016021)	vascular cell adhesion molecule 1	--	ko04064 NF-kappa B signaling pathway ko04514 Cell adhesion molecules (CAMs) ko04668 TNF signaling pathway ko04670 Leukocyte transendothelial migration ko04933 AGE-RAGE signaling pathway in diabetic complications ko05143 African trypanosomiasis ko05144 Malaria ko05166 HTLV-I infection ko05418 Fluid shear stress and atherosclerosis	--	--	--	IPR008424 [Immunoglobulin C2-set] ; IPR013098[Immunoglobulin I-set] ; IPR013151[Immunoglobulin]
ENSMUSP00000132590.1	predicted gene 20390	Gm20390	5	Molecular Function:nucleoside diphosphate kinase activity (GO:0004550),Biological Process:nucleoside diphosphate phosphorylation (GO:0006165),Biological Process:GTP biosynthetic process (GO:0006183),Biological Process:UTP biosynthetic process (GO:0006228),Biological Process:CTP biosynthetic process (GO:0006241)	nucleoside-diphosphate kinase	2.7.4.6	ko00230 Purine metabolism ko00240 Pyrimidine metabolism ko01100 Metabolic pathways	Nucleoside diphosphate kinase	F	Nucleotide transport and metabolism ;	IPR001564 [Nucleoside diphosphate kinase]
ENSMUSP00000038221.7	macroH2A.1 histone	Macroh2a1	1	Molecular Function:DNA binding (GO:0003677)	histone H2A	--	ko04217 Necroptosis ko05034 Alcoholism ko05322 Systemic lupus erythematosus	O-acetyl-ADP-ribose deacetylase (regulator of RNase III), contains Macro domain	J	Translation, ribosomal structure and biogenesis ;	IPR002589 [Macro domain] ; IPR007125[Histone H2A/H2B/H3] ; IPR032454[Histone H2A, C-terminal domain]
ENSMUSP00000072199.7	dynamin 2	Dnm2	2	Molecular Function:GTPase activity (GO:0003924),Molecular Function:GTP binding (GO:0005525)	dynamin GTPase	3.6.5.5	ko04072 Phospholipase D signaling pathway ko04144 Endocytosis ko04721 Synaptic vesicle cycle ko04961 Endocrine and other factor-regulated calcium reabsorption ko05100 Bacterial invasion of epithelial cells	Cell division protein DamX, binds to the septal ring, contains C-terminal SPOR domain	D	Cell cycle control, cell division, chromosome partitioning ;	IPR000375 [Dynamin central domain] ; IPR001849[Pleckstrin homology domain] ; IPR003130[Dynamin GTPase effector] ; IPR022812[Dynamin superfamily]
ENSMUSP00000034966.7	ribosomal protein L4	Rpl4	3	Molecular Function:structural constituent of ribosome (GO:0003735),Cellular Component:ribosome (GO:0005840),Biological Process:translation (GO:0006412)	large subunit ribosomal protein L4e	--	ko03010 Ribosome	Ribosomal protein L4	J	Translation, ribosomal structure and biogenesis ;	IPR002136 [Ribosomal protein L4/L1e] ; IPR025755[60S ribosomal protein L4, C-terminal domain]
ENSMUSP00000038555.3	phosphoenolpyruvate carboxykinase 2 (mitochondrial)	Pck2	3	Molecular Function:phosphoenolpyruvate carboxykinase activity (GO:0004611),Molecular Function:GTP binding (GO:0005525),Biological Process:gluconeogenesis (GO:0006094)	phosphoenolpyruvate carboxykinase (GTP)	4.1.1.32	ko00010 Glycolysis / Gluconeogenesis ko00020 Citrate cycle (TCA cycle) ko00620 Pyruvate metabolism ko01100 Metabolic pathways ko03320 PPAR signaling pathway ko04068 FoxO signaling pathway ko04151 PI3K-Akt signaling pathway ko04152 AMPK signaling pathway ko04910 Insulin signaling pathway ko04920 Adipocytokine signaling pathway ko04922 Glucagon signaling pathway ko04931 Insulin resistance ko04964 P…	Phosphoenolpyruvate carboxykinase, GTP-dependent	C	Energy production and conversion ;	IPR008209 [Phosphoenolpyruvate carboxykinase, GTP-utilising]
ENSMUSP00000049007.6	catenin (cadherin associated protein), alpha 1	Ctnna1	2	Biological Process:cell adhesion (GO:0007155),Molecular Function:actin filament binding (GO:0051015)	catenin alpha	--	ko04390 Hippo signaling pathway ko04520 Adherens junction ko04670 Leukocyte transendothelial migration ko05100 Bacterial invasion of epithelial cells ko05200 Pathways in cancer ko05213 Endometrial cancer ko05226 Gastric cancer ko05412 Arrhythmogenic right ventricular cardiomyopathy (ARVC)	--	--	--	IPR006077 [Vinculin/alpha-catenin]
ENSMUSP00000090314.6	erythrocyte membrane protein band 4.1 like 2	Epb41l2	5	Molecular Function:actin binding (GO:0003779),Molecular Function:structural molecule activity (GO:0005198),Cellular Component:cytoskeleton (GO:0005856),Molecular Function:cytoskeletal protein binding (GO:0008092),Biological Process:cortical actin cytoskeleton organization (GO:0030866)	erythrocyte membrane protein band 4.1	--	--	--	--	--	IPR007477 [SAB domain] ; IPR008379[Band 4.1, C-terminal] ; IPR014847[FERM adjacent (FA)] ; IPR018979[FERM, N-terminal] ; IPR018980[FERM, C-terminal PH-like domain] ; IPR019748[FERM central domain]
ENSMUSP00000029078.7	carbonic anhydrase 2	Car2	--	--	carbonic anhydrase 2	4.2.1.1	ko00910 Nitrogen metabolism ko04964 Proximal tubule bicarbonate reclamation ko04966 Collecting duct acid secretion ko04971 Gastric acid secretion ko04972 Pancreatic secretion ko04976 Bile secretion	Carbonic anhydrase	P	Inorganic ion transport and metabolism ;	IPR001148 [Alpha carbonic anhydrase]
ENSMUSP00000071134.3	tubulin, beta 3 class III	Tubb3	1	Molecular Function:GTPase activity (GO:0003924)	tubulin beta	--	ko04145 Phagosome ko04540 Gap junction	--	--	--	IPR003008 [Tubulin/FtsZ, GTPase domain] ; IPR018316[Tubulin/FtsZ, 2-layer sandwich domain]
ENSMUSP00000034435.5	chymotrypsinogen B1	Ctrb1	2	Molecular Function:serine-type endopeptidase activity (GO:0004252),Biological Process:proteolysis (GO:0006508)	chymotrypsin	3.4.21.1	--	Secreted trypsin-like serine protease	O	Posttranslational modification, protein turnover, chaperones ;	IPR001254 [Serine proteases, trypsin domain]
ENSMUSP00000004327.4	glucose-6-phosphate dehydrogenase X-linked	G6pdx	4	Molecular Function:glucose-6-phosphate dehydrogenase activity (GO:0004345),Biological Process:glucose metabolic process (GO:0006006),Molecular Function:NADP binding (GO:0050661),Biological Process:oxidation-reduction process (GO:0055114)	--	--	ko00030 Pentose phosphate pathway ko00480 Glutathione metabolism ko01100 Metabolic pathways ko01200 Carbon metabolism ko05230 Central carbon metabolism in cancer	Glucose-6-phosphate 1-dehydrogenase	G	Carbohydrate transport and metabolism ;	IPR022674 [Glucose-6-phosphate dehydrogenase, NAD-binding] ; IPR022675[Glucose-6-phosphate dehydrogenase, C-terminal]
ENSMUSP00000110314.2	ATPase, H+ transporting, lysosomal V1 subunit A	Atp6v1a	3	Molecular Function:ATP binding (GO:0005524),Biological Process:proton transport (GO:0015992),Biological Process:ATP metabolic process (GO:0046034)	V-type H+-transporting ATPase subunit A	3.6.3.14	ko00190 Oxidative phosphorylation ko01100 Metabolic pathways ko04145 Phagosome ko04150 mTOR signaling pathway ko04721 Synaptic vesicle cycle ko04966 Collecting duct acid secretion ko05323 Rheumatoid arthritis	Archaeal/vacuolar-type H+-ATPase catalytic subunit A/Vma1	C	Energy production and conversion ;	IPR000194 [ATPase, F1/V1/A1 complex, alpha/beta subunit, nucleotide-binding domain] ; IPR004100[ATPase, F1/V1/A1 complex, alpha/beta subunit, N-terminal domain] ; IPR031686[ATPsynthase alpha/beta subunit, N-terminal extension]
ENSMUSP00000086716.4	ubiquitin specific peptidase 9, X chromosome	Usp9x	2	Biological Process:protein deubiquitination (GO:0016579),Molecular Function:thiol-dependent ubiquitinyl hydrolase activity (GO:0036459)	ubiquitin carboxyl-terminal hydrolase 9/24	3.4.19.12	--	--	--	--	IPR001394 [Peptidase C19, ubiquitin carboxyl-terminal hydrolase]
ENSMUSP00000034863.6	c-src tyrosine kinase	Csk	3	Molecular Function:protein kinase activity (GO:0004672),Molecular Function:protein binding (GO:0005515),Biological Process:protein phosphorylation (GO:0006468)	c-src tyrosine kinase	2.7.10.2		PASTA domain, binds beta-lactams	M	Cell wall/membrane/envelope biogenesis ;	IPR000980 [SH2 domain] ; IPR001245[Serine-threonine/tyrosine-protein kinase catalytic domain] ; IPR001452[SH3 domain]
ENSMUSP00000027252.7	eukaryotic translation initiation factor 5B	Eif5b	1	Molecular Function:GTP binding (GO:0005525)	translation initiation factor 5B	--	ko03013 RNA transport	Translation initiation factor IF-2, a GTPase	J	Translation, ribosomal structure and biogenesis ;	IPR004161 [Translation elongation factor EFTu-like, domain 2] ; IPR023115[Translation initiation factor IF- 2, domain 3]
ENSMUSP00000042095.3	serine (or cysteine) peptidase inhibitor, clade A, member 3K	Serpina3k	--	--	serpin peptidase inhibitor, clade A	--	--	Serine protease inhibitor	O	Posttranslational modification, protein turnover, chaperones ;	IPR023796 [Serpin domain]
ENSMUSP00000101105.1	prosaposin	Psap	1	Biological Process:lipid metabolic process (GO:0006629)	saposin	--	ko04142 Lysosome	--	--	--	IPR003119 [Saposin A-type domain] ; IPR007856[Saposin-like type B, region 1] ; IPR008138[Saposin B type, region 2]
ENSMUSP00000141648.1	fibrinogen gamma chain	Fgg	5	Molecular Function:receptor binding (GO:0005102),Cellular Component:fibrinogen complex (GO:0005577),Biological Process:signal transduction (GO:0007165),Biological Process:platelet activation (GO:0030168),Biological Process:protein polymerization (GO:0051258)	fibrinogen gamma chain	--	ko04610 Complement and coagulation cascades ko04611 Platelet activation ko05150 Staphylococcus aureus infection	--	--	--	IPR002181 [Fibrinogen, alpha/beta/gamma chain, C-terminal globular domain] ; IPR012290[Fibrinogen, alpha/beta/gamma chain, coiled coil domain]
ENSMUSP00000011607.5	carboxypeptidase B1 (tissue)	Cpb1	4	Molecular Function:carboxypeptidase activity (GO:0004180),Molecular Function:metallocarboxypeptidase activity (GO:0004181),Biological Process:proteolysis (GO:0006508),Molecular Function:zinc ion binding (GO:0008270)	carboxypeptidase B	3.4.17.2	ko04972 Pancreatic secretion ko04974 Protein digestion and absorption	Murein tripeptide amidase MpaA	M	Cell wall/membrane/envelope biogenesis ;	IPR000834 [Peptidase M14, carboxypeptidase A] ; IPR003146[Carboxypeptidase, activation peptide]
ENSMUSP00000138399.1	heterogeneous nuclear ribonucleoprotein R	Hnrnpr	1	Molecular Function:nucleic acid binding (GO:0003676)	heterogeneous nuclear ribonucleoprotein R	--	--	RNA recognition motif (RRM) domain	J	Translation, ribosomal structure and biogenesis ;	IPR000504 [RNA recognition motif domain]
ENSMUSP00000081141.6	phosphogluconate dehydrogenase	Pgd	3	Molecular Function:phosphogluconate dehydrogenase (decarboxylating) activity (GO:0004616),Biological Process:pentose-phosphate shunt (GO:0006098),Biological Process:oxidation-reduction process (GO:0055114)	--	--	ko00030 Pentose phosphate pathway ko00480 Glutathione metabolism ko01100 Metabolic pathways ko01200 Carbon metabolism	6-phosphogluconate dehydrogenase	G	Carbohydrate transport and metabolism ;	IPR006114 [6-phosphogluconate dehydrogenase, C-terminal] ; IPR006115[6-phosphogluconate dehydrogenase, NADP-binding]
ENSMUSP00000095656.4	Tu translation elongation factor, mitochondrial	Tufm	1	Molecular Function:GTP binding (GO:0005525)	elongation factor Tu	--	--	Translation elongation factor EF-Tu, a GTPase	J	Translation, ribosomal structure and biogenesis ;	IPR004160 [Translation elongation factor EFTu/EF1A, C-terminal] ; IPR004161[Translation elongation factor EFTu-like, domain 2]
ENSMUSP00000027111.8	NADH:ubiquinone oxidoreductase core subunit S1	Ndufs1	3	Molecular Function:oxidoreductase activity (GO:0016491),Molecular Function:iron-sulfur cluster binding (GO:0051536),Biological Process:oxidation-reduction process (GO:0055114)	--	--	ko00190 Oxidative phosphorylation ko01100 Metabolic pathways ko04723 Retrograde endocannabinoid signaling ko04932 Non-alcoholic fatty liver disease (NAFLD) ko05010 Alzheimer's disease ko05012 Parkinson's disease ko05016 Huntington's disease	NADH dehydrogenase/NADH:ubiquinone oxidoreductase 75 kD subunit (chain G)	C	Energy production and conversion ;	IPR006656 [Molybdopterin oxidoreductase] ; IPR015405[NADH-quinone oxidoreductase, chain G, C-terminal] ; IPR019574[NADH:ubiquinone oxidoreductase, subunit G, iron-sulphur binding]
ENSMUSP00000032344.5	Rho, GDP dissociation inhibitor (GDI) beta	Arhgdib	2	Molecular Function:Rho GDP-dissociation inhibitor activity (GO:0005094),Cellular Component:cytoplasm (GO:0005737)	Rho GDP-dissociation inhibitor	--	ko04722 Neurotrophin signaling pathway ko04962 Vasopressin-regulated water reabsorption	--	--	--	IPR000406 [Rho protein GDP-dissociation inhibitor]
ENSMUSP00000023486.8	transferrin receptor	Tfrc	--	--	transferrin receptor	--	ko04066 HIF-1 signaling pathway ko04144 Endocytosis ko04145 Phagosome ko04216 Ferroptosis ko04640 Hematopoietic cell lineage	Zn-dependent amino- or carboxypeptidase, M28 family	O	Posttranslational modification, protein turnover, chaperones ;	IPR003137 [PA domain] ; IPR007365[Transferrin receptor-like, dimerisation domain] ; IPR007484[Peptidase M28]
ENSMUSP00000155155.1	dynamin 1-like	Dnm1l	2	Molecular Function:GTPase activity (GO:0003924),Molecular Function:GTP binding (GO:0005525)	dynamin 1-like protein	3.6.5.5	ko04217 Necroptosis ko04621 NOD-like receptor signaling pathway ko04668 TNF signaling pathway	--	--	--	IPR000375 [Dynamin central domain] ; IPR003130[Dynamin GTPase effector] ; IPR022812[Dynamin superfamily]
ENSMUSP00000035033.5	coatomer protein complex, subunit beta 2 (beta prime)	Copb2	5	Molecular Function:structural molecule activity (GO:0005198),Molecular Function:protein binding (GO:0005515),Biological Process:intracellular protein transport (GO:0006886),Biological Process:vesicle-mediated transport (GO:0016192),Cellular Component:membrane coat (GO:0030117)	coatomer subunit beta'	--	--	WD40 repeat	R	General function prediction only ;	IPR001680 [WD40 repeat] ; IPR006692[Coatomer, WD associated region]
ENSMUSP00000002790.7	chromosome segregation 1-like (S. cerevisiae)	Cse1l	3	Molecular Function:protein binding (GO:0005515),Biological Process:intracellular protein transport (GO:0006886),Molecular Function:Ran GTPase binding (GO:0008536)	exportin-2 (importin alpha re-exporter)	--	--	--	--	--	IPR001494 [Importin-beta, N-terminal domain] ; IPR005043[CAS/CSE, C-terminal] ; IPR013713[Exportin/Importin, Cse1-like]
ENSMUSP00000148419.1	transformation/transcription domain-associated protein	Trrap	2	Molecular Function:protein binding (GO:0005515),Molecular Function:kinase activity (GO:0016301)	transformation/transcription domain-associated protein	--	ko05166 HTLV-I infection	--	--	--	IPR000403 [Phosphatidylinositol 3-/4-kinase, catalytic domain] ; IPR003151[PIK-related kinase, FAT]
ENSMUSP00000005532.7	nidogen 1	Nid1	2	Molecular Function:calcium ion binding (GO:0005509),Biological Process:cell-matrix adhesion (GO:0007160)	nidogen (entactin)	--	--	Glucose/arabinose dehydrogenase, beta-propeller fold	G	Carbohydrate transport and metabolism ;	IPR000033 [LDLR class B repeat] ; IPR000716[Thyroglobulin type-1] ; IPR001881[EGF-like calcium-binding domain] ; IPR003886[NIDO domain] ; IPR006605[G2 nidogen/fibulin G2F] ; IPR024731[EGF domain] ; IPR026823[Complement Clr-like EGF domain]
ENSMUSP00000106970.3	cytoskeleton associated protein 5	Ckap5	--	--	cytoskeleton-associated protein 5	--	--	--	--	--	IPR024395 [CLASP N-terminal domain]
ENSMUSP00000064163.6	filamin C, gamma	Flnc	1	Molecular Function:protein binding (GO:0005515)	filamin	--	ko04010 MAPK signaling pathway ko04510 Focal adhesion ko05132 Salmonella infection ko05205 Proteoglycans in cancer	Autotransporter translocation and assembly factor TamB	U	Intracellular trafficking, secretion, and vesicular transport ;	IPR001715 [Calponin homology domain] ; IPR017868[Filamin/ABP280 repeat-like]
ENSMUSP00000020123.5	thymopoietin	Tmpo	1	Molecular Function:DNA binding (GO:0003677)	--	--	--	--	--	--	IPR003887 [LEM domain] ; IPR013146[LEM-like domain] ; IPR021623[Lamina-associated polypeptide 2 alpha]
ENSMUSP00000003038.8	adaptor-related protein complex 2, alpha 2 subunit	Ap2a2	4	Biological Process:intracellular protein transport (GO:0006886),Biological Process:vesicle-mediated transport (GO:0016192),Cellular Component:membrane coat (GO:0030117),Cellular Component:clathrin adaptor complex (GO:0030131)	AP-2 complex subunit alpha	--	ko04144 Endocytosis ko04721 Synaptic vesicle cycle ko04961 Endocrine and other factor-regulated calcium reabsorption ko05016 Huntington's disease	--	--	--	IPR002553 [Clathrin/coatomer adaptor, adaptin-like, N-terminal] ; IPR003164[Clathrin adaptor, alpha-adaptin, appendage, C-terminal subdomain] ; IPR008152[Clathrin adaptor, alpha/beta/gamma-adaptin, appendage, Ig-like subdomain]
ENSMUSP00000071054.7	proteasome (prosome, macropain) 26S subunit, ATPase 3	Psmc3	1	Molecular Function:ATP binding (GO:0005524)	26S proteasome regulatory subunit T5	--	ko03050 Proteasome ko05169 Epstein-Barr virus infection	ATP-dependent 26S proteasome regulatory subunit	O	Posttranslational modification, protein turnover, chaperones ;	IPR003959 [ATPase, AAA-type, core]
ENSMUSP00000034131.8	VPS35 retromer complex component	Vps35	3	Molecular Function:protein transporter activity (GO:0008565),Biological Process:protein transport (GO:0015031),Cellular Component:retromer complex (GO:0030904)	vacuolar protein sorting-associated protein 35	--	ko04144 Endocytosis	--	--	--	IPR005378 [Vacuolar protein sorting-associated protein 35]
ENSMUSP00000071231.6	liver glycogen phosphorylase	Pygl	2	Biological Process:carbohydrate metabolic process (GO:0005975),Molecular Function:glycogen phosphorylase activity (GO:0008184)	glycogen phosphorylase	2.4.1.1	ko00500 Starch and sucrose metabolism ko01100 Metabolic pathways ko04217 Necroptosis ko04910 Insulin signaling pathway ko04922 Glucagon signaling pathway ko04931 Insulin resistance	Glucan phosphorylase	G	Carbohydrate transport and metabolism ;	IPR000811 [Glycosyl transferase, family 35]
ENSMUSP00000115822.1	family with sequence similarity 129, member A	Fam129a	--	--	--	--	--	--	--	--	--
ENSMUSP00000147514.1	cofilin 1, non-muscle	Cfl1	2	Molecular Function:actin binding (GO:0003779),Cellular Component:intracellular (GO:0005622)	cofilin	--	ko04360 Axon guidance ko04666 Fc gamma R-mediated phagocytosis ko04810 Regulation of actin cytoskeleton ko05133 Pertussis	--	--	--	IPR002108 [Actin-depolymerising factor homology domain]
ENSMUSP00000131115.1	serine (or cysteine) peptidase inhibitor, clade B, member 6a	Serpinb6a	--	--	serpin B	--	ko05146 Amoebiasis	Serine protease inhibitor	O	Posttranslational modification, protein turnover, chaperones ;	IPR023796 [Serpin domain]
ENSMUSP00000126135.1	minichromosome maintenance complex component 5	Mcm5	3	Molecular Function:DNA binding (GO:0003677),Molecular Function:ATP binding (GO:0005524),Biological Process:DNA replication (GO:0006260)	DNA replication licensing factor MCM5	3.6.4.12	ko03030 DNA replication ko04110 Cell cycle	DNA replicative helicase MCM subunit Mcm2, Cdc46/Mcm family	L	Replication, recombination and repair ;	IPR001208 [MCM domain] ; IPR027925[MCM N-terminal domain] ; IPR033762[MCM OB domain]
ENSMUSP00000028755.7	EH-domain containing 4	Ehd4	1	Molecular Function:protein binding (GO:0005515)	EH domain-containing protein 4	--	ko04144 Endocytosis	Replication fork clamp-binding protein CrfC (dynamin-like GTPase family)	L	Replication, recombination and repair ;	IPR000261 [EH domain] ; IPR022812[Dynamin superfamily] ; IPR031692[EH domain-containing protein, N-terminal]
ENSMUSP00000121358.1	insulin degrading enzyme	Ide	--	--	insulysin	3.4.24.56	ko05010 Alzheimer's disease	Secreted/periplasmic Zn-dependent peptidases, insulinase-like	O	Posttranslational modification, protein turnover, chaperones ;	IPR007863 [Peptidase M16, C-terminal] ; IPR011765[Peptidase M16, N-terminal] ; IPR032632[Peptidase M16, middle/third domain]
ENSMUSP00000027810.7	fumarate hydratase 1	Fh1	2	Biological Process:tricarboxylic acid cycle (GO:0006099),Molecular Function:lyase activity (GO:0016829)	fumarate hydratase, class II	4.2.1.2	ko00020 Citrate cycle (TCA cycle) ko00620 Pyruvate metabolism ko01100 Metabolic pathways ko01200 Carbon metabolism ko05200 Pathways in cancer ko05211 Renal cell carcinoma	Fumarate hydratase class II	C	Energy production and conversion ;	IPR018951 [Fumarase C, C-terminal] ; IPR022761[Fumarate lyase, N-terminal]
ENSMUSP00000016399.5	tubulin, beta 1 class VI	Tubb1	1	Molecular Function:GTPase activity (GO:0003924)	tubulin beta	--	ko04145 Phagosome ko04540 Gap junction	--	--	--	IPR003008 [Tubulin/FtsZ, GTPase domain] ; IPR018316[Tubulin/FtsZ, 2-layer sandwich domain]
ENSMUSP00000034441.7	alanyl-tRNA synthetase	Aars	6	Molecular Function:nucleotide binding (GO:0000166),Molecular Function:nucleic acid binding (GO:0003676),Molecular Function:alanine-tRNA ligase activity (GO:0004813),Molecular Function:ATP binding (GO:0005524),Biological Process:alanyl-tRNA aminoacylation (GO:0006419),Biological Process:tRNA aminoacylation (GO:0043039)	alanyl-tRNA synthetase	6.1.1.7	ko00970 Aminoacyl-tRNA biosynthesis	Alanyl-tRNA synthetase	J	Translation, ribosomal structure and biogenesis ;	IPR003156 [DHHA1 domain] ; IPR012947[Threonyl/alanyl tRNA synthetase, SAD] ; IPR018164[Alanyl-tRNA synthetase, class IIc, N-terminal]
ENSMUSP00000097065.3	sorbin and SH3 domain containing 1	Sorbs1	1	Molecular Function:protein binding (GO:0005515)	sorbin and SH3 domain containing 1	--	ko03320 PPAR signaling pathway ko04520 Adherens junction ko04910 Insulin signaling pathway	--	--	--	IPR001452 [SH3 domain] ; IPR003127[SoHo domain] ; IPR011511[Variant SH3 domain]
ENSMUSP00000042433.5	DEAD (Asp-Glu-Ala-Asp) box polypeptide 58	Ddx58	3	Molecular Function:DNA binding (GO:0003677),Molecular Function:ATP binding (GO:0005524),Molecular Function:hydrolase activity (GO:0016787)	ATP-dependent RNA helicase DDX58	3.6.3.14	ko04064 NF-kappa B signaling pathway ko04622 RIG-I-like receptor signaling pathway ko04623 Cytosolic DNA-sensing pathway ko05160 Hepatitis C ko05161 Hepatitis B ko05162 Measles ko05164 Influenza A ko05168 Herpes simplex infection ko05169 Epstein-Barr virus infection	ERCC4-type nuclease	L	Replication, recombination and repair ;	IPR001650 [Helicase, C-terminal] ; IPR006935[Helicase/UvrB, N-terminal] ; IPR021673[C-terminal domain of RIG-I] ; IPR031964[Caspase recruitment domain]
ENSMUSP00000060828.6	spleen tyrosine kinase	Syk	2	Molecular Function:protein kinase activity (GO:0004672),Biological Process:protein phosphorylation (GO:0006468)	spleen tyrosine kinase	2.7.10.2	ko04064 NF-kappa B signaling pathway ko04072 Phospholipase D signaling pathway ko04151 PI3K-Akt signaling pathway ko04380 Osteoclast differentiation ko04611 Platelet activation ko04650 Natural killer cell mediated cytotoxicity ko04662 B cell receptor signaling pathway ko04664 Fc epsilon RI signaling pathway ko04666 Fc gamma R-mediated phagocytosis ko05152 Tuberculosis ko05167 Kaposi's sarcoma-ass…	Ankyrin repeat	T	Signal transduction mechanisms ;	IPR000980 [SH2 domain] ; IPR001245[Serine-threonine/tyrosine-protein kinase catalytic domain]
ENSMUSP00000026667.8	eukaryotic translation initiation factor 4A3	Eif4a3	2	Molecular Function:nucleic acid binding (GO:0003676),Molecular Function:ATP binding (GO:0005524)	ATP-dependent RNA helicase	3.6.4.13	ko03013 RNA transport ko03015 mRNA surveillance pathway ko03040 Spliceosome	Superfamily II DNA and RNA helicase	L	Replication, recombination and repair ;	IPR001650 [Helicase, C-terminal] ; IPR011545[DEAD/DEAH box helicase domain]
ENSMUSP00000054526.5	chloride channel accessory 3A1	Clca3a1	--	--	calcium-activated chloride channel regulator 3/4	--	ko04924 Renin secretion ko04972 Pancreatic secretion	Secreted protein containing bacterial Ig-like domain and vWFA domain	R	General function prediction only ;	IPR002035 [von Willebrand factor, type A] ; IPR013642[Calcium-activated chloride channel protein]
ENSMUSP00000113596.1	von Willebrand factor A domain containing 5A	Vwa5a	--	--	--	--	--	Secreted protein containing bacterial Ig-like domain and vWFA domain	R	General function prediction only ;	IPR002035 [von Willebrand factor, type A] ; IPR013694[VIT domain]
ENSMUSP00000023599.6	eukaryotic translation initiation factor 4A2	Eif4a2	2	Molecular Function:nucleic acid binding (GO:0003676),Molecular Function:ATP binding (GO:0005524)	translation initiation factor 4A	--	ko03013 RNA transport	Superfamily II DNA and RNA helicase	L	Replication, recombination and repair ;	IPR001650 [Helicase, C-terminal] ; IPR011545[DEAD/DEAH box helicase domain]
ENSMUSP00000146263.1	heterogeneous nuclear ribonucleoprotein U-like 1	Hnrnpul1	1	Molecular Function:protein binding (GO:0005515)	heterogeneous nuclear ribonucleoprotein U-like protein 1	--	ko05164 Influenza A	--	--	--	IPR003034 [SAP domain] ; IPR003877[SPRY domain]
ENSMUSP00000047864.7	Sad1 and UNC84 domain containing 2	Sun2	--	--	SUN domain-containing protein 1/2	--	--	--	--	--	IPR012919 [SUN domain]
ENSMUSP00000001792.4	interleukin 16	Il16	1	Molecular Function:protein binding (GO:0005515)	--	--	--	--	--	--	IPR001478 [PDZ domain]
ENSMUSP00000007814.8	KH-type splicing regulatory protein	Khsrp	1	Molecular Function:RNA binding (GO:0003723)	far upstream element-binding protein	--	--	--	--	--	IPR004088 [K Homology domain, type 1] ; IPR015096[Domain of unknown function DUF1897]
ENSMUSP00000099364.4	N-ethylmaleimide sensitive fusion protein	Nsf	1	Molecular Function:ATP binding (GO:0005524)	vesicle-fusing ATPase	3.6.4.6	ko04721 Synaptic vesicle cycle ko04727 GABAergic synapse ko04962 Vasopressin-regulated water reabsorption	ATP-dependent 26S proteasome regulatory subunit	O	Posttranslational modification, protein turnover, chaperones ;	IPR003338 [CDC48, N-terminal subdomain] ; IPR003959[ATPase, AAA-type, core] ; IPR004201[CDC48, domain 2]
ENSMUSP00000025774.9	splicing factor 3b, subunit 2	Sf3b2	1	Cellular Component:nucleus (GO:0005634)	splicing factor 3B subunit 2	--	ko03040 Spliceosome	--	--	--	IPR006568 [PSP, proline-rich] ; IPR007180[Domain of unknown function DUF382]
ENSMUSP00000001181.6	collagen, type VI, alpha 2	Col6a2	--	--	collagen, type VI, alpha	--	ko04151 PI3K-Akt signaling pathway ko04510 Focal adhesion ko04512 ECM-receptor interaction ko04974 Protein digestion and absorption ko05165 Human papillomavirus infection	Autotransporter adhesin	UW	Intracellular trafficking, secretion, and vesicular transport ; Extracellular structures ;	IPR002035 [von Willebrand factor, type A] ; IPR008160[Collagen triple helix repeat]
ENSMUSP00000028909.4	sorting nexin 5	Snx5	1	Molecular Function:phosphatidylinositol binding (GO:0035091)	sorting nexin-5/6/32	--	ko04144 Endocytosis	--	--	--	IPR001683 [Phox homologous domain] ; IPR015404[Sorting nexin Vps5-like, C-terminal]
ENSMUSP00000127715.1	tensin 1	Tns1	1	Molecular Function:protein binding (GO:0005515)	tensin	--	--	--	--	--	IPR000980 [SH2 domain] ; IPR013625[Tensin/EPS8 phosphotyrosine-binding domain] ; IPR014020[Tensin phosphatase, C2 domain]
ENSMUSP00000088729.5	DEAD (Asp-Glu-Ala-Asp) box polypeptide 3, Y-linked	Ddx3y	2	Molecular Function:nucleic acid binding (GO:0003676),Molecular Function:ATP binding (GO:0005524)	ATP-dependent RNA helicase DDX3Y	3.6.4.13	--	Superfamily II DNA and RNA helicase	L	Replication, recombination and repair ;	IPR001650 [Helicase, C-terminal] ; IPR011545[DEAD/DEAH box helicase domain]
ENSMUSP00000085244.3	tripeptidyl peptidase II	Tpp2	2	Molecular Function:serine-type endopeptidase activity (GO:0004252),Biological Process:proteolysis (GO:0006508)	tripeptidyl-peptidase II	3.4.14.10	--	Serine protease, subtilisin family	O	Posttranslational modification, protein turnover, chaperones ;	IPR000209 [Peptidase S8/S53 domain] ; IPR022229[Peptidase S8A, tripeptidyl peptidase II]
ENSMUSP00000108237.2	glycerol phosphate dehydrogenase 2, mitochondrial	Gpd2	3	Molecular Function:calcium ion binding (GO:0005509),Molecular Function:oxidoreductase activity (GO:0016491),Biological Process:oxidation-reduction process (GO:0055114)	glycerol-3-phosphate dehydrogenase	1.1.5.3	ko00564 Glycerophospholipid metabolism	Glycerol-3-phosphate dehydrogenase	C	Energy production and conversion ;	IPR002048 [EF-hand domain] ; IPR006076[FAD dependent oxidoreductase] ; IPR031656[Alpha-glycerophosphate oxidase, C-terminal]
ENSMUSP00000137440.1	calnexin	Canx	4	Molecular Function:calcium ion binding (GO:0005509),Cellular Component:endoplasmic reticulum (GO:0005783),Biological Process:protein folding (GO:0006457),Molecular Function:unfolded protein binding (GO:0051082)	calnexin	--	ko04141 Protein processing in endoplasmic reticulum ko04145 Phagosome ko04612 Antigen processing and presentation ko04918 Thyroid hormone synthesis ko05166 HTLV-I infection	--	--	--	IPR001580 [Calreticulin/calnexin]
ENSMUSP00000098076.3	eukaryotic translation initiation factor 3, subunit B	Eif3b	1	Molecular Function:nucleic acid binding (GO:0003676)	translation initiation factor 3 subunit B	--	ko03013 RNA transport	--	--	--	IPR000504 [RNA recognition motif domain] ; IPR013979[Translation initiation factor, beta propellor-like domain]
ENSMUSP00000077040.5	vacuolar protein sorting 13C	Vps13c	--	--	vacuolar protein sorting-associated protein 13A/C	--	--	--	--	--	IPR009543 [Vacuolar protein sorting-associated protein 13, SHR-binding domain] ; IPR015412[Autophagy-related, C-terminal] ; IPR026854[Vacuolar protein sorting-associated protein 13, N-terminal domain] ; IPR031642[VPS13, repeated coiled region] ; IPR031645[Vacuolar protein sorting-associated protein 13, C-terminal] ; IPR031646[Vacuolar protein sorting-associated protein 13, second N-terminal domai…
ENSMUSP00000022196.3	adaptor-related protein complex 3, beta 1 subunit	Ap3b1	3	Biological Process:intracellular protein transport (GO:0006886),Biological Process:vesicle-mediated transport (GO:0016192),Cellular Component:membrane coat (GO:0030117)	AP-3 complex subunit beta	--	ko04142 Lysosome	--	--	--	IPR002553 [Clathrin/coatomer adaptor, adaptin-like, N-terminal] ; IPR029390[AP-3 complex subunit beta, C-terminal domain] ; IPR029394[AP-3 complex subunit beta 1, serine-rich domain]
ENSMUSP00000082816.4	promyelocytic leukemia	Pml	2	Cellular Component:intracellular (GO:0005622),Molecular Function:zinc ion binding (GO:0008270)	probable transcription factor PML	--	ko04120 Ubiquitin mediated proteolysis ko04144 Endocytosis ko05164 Influenza A ko05168 Herpes simplex infection ko05200 Pathways in cancer ko05202 Transcriptional misregulation in cancer ko05221 Acute myeloid leukemia	--	--	--	IPR000315 [B-box-type zinc finger] ; IPR021978[Protein of unknown function DUF3583]
ENSMUSP00000006435.7	ATPase, H+ transporting, lysosomal V1 subunit B2	Atp6v1b2	3	Molecular Function:ATP binding (GO:0005524),Biological Process:proton transport (GO:0015992),Biological Process:ATP metabolic process (GO:0046034)	V-type H+-transporting ATPase subunit B	--	ko00190 Oxidative phosphorylation ko01100 Metabolic pathways ko04145 Phagosome ko04150 mTOR signaling pathway ko04721 Synaptic vesicle cycle ko04966 Collecting duct acid secretion ko05323 Rheumatoid arthritis	Archaeal/vacuolar-type H+-ATPase subunit B/Vma2	C	Energy production and conversion ;	IPR000194 [ATPase, F1/V1/A1 complex, alpha/beta subunit, nucleotide-binding domain] ; IPR004100[ATPase, F1/V1/A1 complex, alpha/beta subunit, N-terminal domain]
ENSMUSP00000054863.5	poly(rC) binding protein 1	Pcbp1	1	Molecular Function:RNA binding (GO:0003723)	poly(rC)-binding protein 1	--	ko03040 Spliceosome ko04216 Ferroptosis	--	--	--	IPR004088 [K Homology domain, type 1]
ENSMUSP00000075089.6	UPF1 regulator of nonsense transcripts homolog (yeast)	Upf1	6	Molecular Function:DNA binding (GO:0003677),Molecular Function:helicase activity (GO:0004386),Molecular Function:ATP binding (GO:0005524),Cellular Component:cytoplasm (GO:0005737),Molecular Function:zinc ion binding (GO:0008270),Molecular Function:hydrolase activity (GO:0016787)	regulator of nonsense transcripts 1	3.6.4.-	ko03013 RNA transport ko03015 mRNA surveillance pathway	Superfamily I DNA and/or RNA helicase	L	Replication, recombination and repair ;	IPR006935 [Helicase/UvrB, N-terminal] ; IPR018999[RNA helicase UPF1, UPF2-interacting domain]
ENSMUSP00000100222.1	immunoglobulin heavy constant mu	Ighm	--	--	major histocompatibility complex, class II	--	ko04145 Phagosome ko04514 Cell adhesion molecules (CAMs) ko04612 Antigen processing and presentation ko04640 Hematopoietic cell lineage ko04658 Th1 and Th2 cell differentiation ko04659 Th17 cell differentiation ko04672 Intestinal immune network for IgA production ko04940 Type I diabetes mellitus ko05140 Leishmaniasis ko05145 Toxoplasmosis ko05150 Staphylococcus aureus infection ko05152 Tuberculos…	--	--	--	IPR003597 [Immunoglobulin C1-set]
ENSMUSP00000106861.1	transgelin 2	Tagln2	1	Molecular Function:protein binding (GO:0005515)	transgelin	--	--	--	--	--	IPR000557 [Calponin repeat] ; IPR001715[Calponin homology domain]
ENSMUSP00000136524.1	lamin B2	Lmnb2	2	Molecular Function:structural molecule activity (GO:0005198),Cellular Component:intermediate filament (GO:0005882)	lamin B	--	ko04210 Apoptosis	--	--	--	IPR001322 [Lamin Tail Domain] ; IPR001664[Intermediate filament protein]
ENSMUSP00000097100.3	Rho GTPase activating protein 45	Arhgap45	1	Biological Process:signal transduction (GO:0007165)	Rho GTPase-activating protein 29/45	--	--	--	--	--	IPR000198 [Rho GTPase-activating protein domain]
ENSMUSP00000107607.2	complement component factor h	Cfh	--	--	complement factor H	--	ko04610 Complement and coagulation cascades ko05150 Staphylococcus aureus infection	--	--	--	IPR000436 [Sushi/SCR/CCP domain]
ENSMUSP00000032992.4	eukaryotic translation initiation factor 3, subunit C	Eif3c	5	Molecular Function:translation initiation factor activity (GO:0003743),Molecular Function:protein binding (GO:0005515),Cellular Component:eukaryotic translation initiation factor 3 complex (GO:0005852),Biological Process:translational initiation (GO:0006413),Molecular Function:translation initiation factor binding (GO:0031369)	translation initiation factor 3 subunit C	--	ko03013 RNA transport	--	--	--	IPR000717 [Proteasome component (PCI) domain] ; IPR008905[Eukaryotic translation initiation factor 3 subunit C, N-terminal domain]
ENSMUSP00000070993.3	tyrosine 3-monooxygenase/tryptophan 5-monooxygenase activation protein, epsilon polypeptide	Ywhae	--	--	14-3-3 protein epsilon	--	ko04110 Cell cycle ko04114 Oocyte meiosis ko04151 PI3K-Akt signaling pathway ko04390 Hippo signaling pathway ko04722 Neurotrophin signaling pathway ko05169 Epstein-Barr virus infection ko05203 Viral carcinogenesis	--	--	--	IPR023410 [14-3-3 domain]
ENSMUSP00000139804.1	DnaJ heat shock protein family (Hsp40) member C13	Dnajc13	--	--	DnaJ homolog subfamily C member 13	--	--	DnaJ-class molecular chaperone with C-terminal Zn finger domain	O	Posttranslational modification, protein turnover, chaperones ;	IPR001623 [DnaJ domain] ; IPR025640[Domain of unknown function DUF4339]
ENSMUSP00000044361.8	SWI/SNF related, matrix associated, actin dependent regulator of chromatin, subfamily a, member 5	Smarca5	7	Molecular Function:nucleic acid binding (GO:0003676),Molecular Function:DNA binding (GO:0003677),Molecular Function:ATP binding (GO:0005524),Cellular Component:nucleus (GO:0005634),Biological Process:chromatin remodeling (GO:0006338),Molecular Function:nucleosome binding (GO:0031491),Biological Process:ATP-dependent chromatin remodeling (GO:0043044)	SWI/SNF-related matrix-associated actin-dependent regulator of chromatin subfamily A member 5	3.6.4.-	--	Uncharacterized conserved protein, contains Zn finger domain	S	Function unknown ;	IPR000330 [SNF2-related, N-terminal domain] ; IPR001650[Helicase, C-terminal] ; IPR015194[ISWI, HAND domain] ; IPR015195[SLIDE domain] ; IPR020838[DBINO domain]
ENSMUSP00000031806.9	carboxypeptidase A1, pancreatic	Cpa1	4	Molecular Function:carboxypeptidase activity (GO:0004180),Molecular Function:metallocarboxypeptidase activity (GO:0004181),Biological Process:proteolysis (GO:0006508),Molecular Function:zinc ion binding (GO:0008270)	carboxypeptidase A1	3.4.17.1	ko04972 Pancreatic secretion ko04974 Protein digestion and absorption	Murein tripeptide amidase MpaA	M	Cell wall/membrane/envelope biogenesis ;	IPR000834 [Peptidase M14, carboxypeptidase A] ; IPR003146[Carboxypeptidase, activation peptide]
ENSMUSP00000061923.6	minichromosome maintenance complex component 2	Mcm2	7	Molecular Function:DNA binding (GO:0003677),Molecular Function:DNA helicase activity (GO:0003678),Molecular Function:ATP binding (GO:0005524),Cellular Component:nucleus (GO:0005634),Biological Process:DNA replication (GO:0006260),Biological Process:DNA replication initiation (GO:0006270),Cellular Component:MCM complex (GO:0042555)	DNA replication licensing factor MCM2	3.6.4.12	ko03030 DNA replication ko04110 Cell cycle	DNA replicative helicase MCM subunit Mcm2, Cdc46/Mcm family	L	Replication, recombination and repair ;	IPR001208 [MCM domain] ; IPR008045[DNA replication licensing factor Mcm2] ; IPR027925[MCM N-terminal domain] ; IPR033762[MCM OB domain]
ENSMUSP00000112472.1	collagen, type VI, alpha 4	Col6a4	--	--	collagen, type VI, alpha	--	ko04151 PI3K-Akt signaling pathway ko04510 Focal adhesion ko04512 ECM-receptor interaction ko04974 Protein digestion and absorption ko05165 Human papillomavirus infection	Autotransporter adhesin	UW	Intracellular trafficking, secretion, and vesicular transport ; Extracellular structures ;	IPR002035 [von Willebrand factor, type A] ; IPR008160[Collagen triple helix repeat]
ENSMUSP00000061493.6	early endosome antigen 1	Eea1	1	Molecular Function:metal ion binding (GO:0046872)	early endosome antigen 1	--	ko04144 Endocytosis ko04145 Phagosome ko05152 Tuberculosis	--	--	--	IPR000306 [FYVE zinc finger]
ENSMUSP00000033283.9	ribonucleotide reductase M1	Rrm1	3	Molecular Function:ATP binding (GO:0005524),Biological Process:DNA replication (GO:0006260),Biological Process:oxidation-reduction process (GO:0055114)	ribonucleoside-diphosphate reductase subunit M1	1.17.4.1	ko00230 Purine metabolism ko00240 Pyrimidine metabolism ko00480 Glutathione metabolism ko01100 Metabolic pathways	Ribonucleotide reductase alpha subunit	F	Nucleotide transport and metabolism ;	IPR000788 [Ribonucleotide reductase large subunit, C-terminal] ; IPR005144[ATP-cone domain] ; IPR013509[Ribonucleotide reductase large subunit, N-terminal]
ENSMUSP00000035400.7	NCK associated protein 1 like	Nckap1l	--	--	NCK-associated protein 1	--	ko04810 Regulation of actin cytoskeleton	--	--	--	IPR019137 [Nck-associated protein 1]
ENSMUSP00000005548.6	heme oxygenase 1	Hmox1	3	Molecular Function:heme oxygenase (decyclizing) activity (GO:0004392),Biological Process:heme oxidation (GO:0006788),Biological Process:oxidation-reduction process (GO:0055114)	heme oxygenase 1	1.14.14.18	ko00860 Porphyrin and chlorophyll metabolism ko01100 Metabolic pathways ko04066 HIF-1 signaling pathway ko04216 Ferroptosis ko04978 Mineral absorption ko05200 Pathways in cancer ko05206 MicroRNAs in cancer ko05225 Hepatocellular carcinoma ko05418 Fluid shear stress and atherosclerosis	Heme oxygenase	H	Coenzyme transport and metabolism ;	IPR016053 [Haem oxygenase-like]
ENSMUSP00000102995.1	tenascin C	Tnc	1	Molecular Function:protein binding (GO:0005515)	tenascin	--	ko04151 PI3K-Akt signaling pathway ko04510 Focal adhesion ko04512 ECM-receptor interaction ko05165 Human papillomavirus infection ko05206 MicroRNAs in cancer	Phage-related protein, tail component	X	Mobilome: prophages, transposons;	IPR002181 [Fibrinogen, alpha/beta/gamma chain, C-terminal globular domain] ; IPR003961[Fibronectin type III] ; IPR013111[EGF-like domain, extracellular]
ENSMUSP00000100075.3	LYN proto-oncogene, Src family tyrosine kinase	Lyn	3	Molecular Function:protein kinase activity (GO:0004672),Molecular Function:protein binding (GO:0005515),Biological Process:protein phosphorylation (GO:0006468)	tyrosine-protein kinase Lyn	2.7.10.2	ko04062 Chemokine signaling pathway ko04064 NF-kappa B signaling pathway ko04611 Platelet activation ko04662 B cell receptor signaling pathway ko04664 Fc epsilon RI signaling pathway ko04666 Fc gamma R-mediated phagocytosis ko04730 Long-term depression ko05167 Kaposi's sarcoma-associated herpesvirus infection ko05169 Epstein-Barr virus infection ko05203 Viral carcinogenesis	Serine/threonine protein kinase	T	Signal transduction mechanisms ;	IPR000980 [SH2 domain] ; IPR001245[Serine-threonine/tyrosine-protein kinase catalytic domain] ; IPR001452[SH3 domain]
ENSMUSP00000110679.1	caldesmon 1	Cald1	--	--	caldesmon	--	ko04270 Vascular smooth muscle contraction	--	--	--	IPR006018 [Caldesmon/lymphocyte specific protein]
ENSMUSP00000003572.8	glycyl-tRNA synthetase	Gars	4	Molecular Function:nucleotide binding (GO:0000166),Molecular Function:aminoacyl-tRNA ligase activity (GO:0004812),Molecular Function:ATP binding (GO:0005524),Biological Process:tRNA aminoacylation for protein translation (GO:0006418)	glycyl-tRNA synthetase	6.1.1.14	ko00970 Aminoacyl-tRNA biosynthesis	Glycyl-tRNA synthetase (class II)	J	Translation, ribosomal structure and biogenesis ;	IPR000738 [WHEP-TRS domain] ; IPR002314[Aminoacyl-tRNA synthetase, class II (G/ P/ S/T)] ; IPR004154[Anticodon-binding]
ENSMUSP00000095197.3	leucyl-tRNA synthetase	Lars	4	Molecular Function:nucleotide binding (GO:0000166),Molecular Function:aminoacyl-tRNA ligase activity (GO:0004812),Molecular Function:ATP binding (GO:0005524),Biological Process:tRNA aminoacylation for protein translation (GO:0006418)	leucyl-tRNA synthetase	6.1.1.4	ko00970 Aminoacyl-tRNA biosynthesis	Leucyl-tRNA synthetase	J	Translation, ribosomal structure and biogenesis ;	IPR002300 [Aminoacyl-tRNA synthetase, class Ia] ; IPR013155[Methionyl/Valyl/Leucyl/Isoleucyl-tRNA synthetase, anticodon-binding]
ENSMUSP00000029405.7	guanine monophosphate synthetase	Gmps	4	Molecular Function:GMP synthase (glutamine-hydrolyzing) activity (GO:0003922),Molecular Function:ATP binding (GO:0005524),Biological Process:purine nucleotide biosynthetic process (GO:0006164),Biological Process:GMP biosynthetic process (GO:0006177)	GMP synthase (glutamine-hydrolysing)	6.3.5.2	ko00230 Purine metabolism ko00983 Drug metabolism - other enzymes ko01100 Metabolic pathways	GMP synthase, PP-ATPase domain/subunit	F	Nucleotide transport and metabolism ;	IPR001674 [GMP synthase, C-terminal] ; IPR017926[Glutamine amidotransferase] ; IPR022310[NAD/GMP synthase]
ENSMUSP00000034756.8	annexin A2	Anxa2	2	Molecular Function:calcium ion binding (GO:0005509),Molecular Function:calcium-dependent phospholipid binding (GO:0005544)	annexin A2	--	--	--	--	--	IPR018502 [Annexin repeat]
ENSMUSP00000075067.3	nucleophosmin 1	Npm1	1	Molecular Function:nucleic acid binding (GO:0003676)	nucleophosmin 1	--	--	--	--	--	IPR024057 [Nucleoplasmin core domain] ; IPR032569[Nucleophosmin, C-terminal]
ENSMUSP00000068895.8	calpain 2	Capn2	4	Molecular Function:calcium-dependent cysteine-type endopeptidase activity (GO:0004198),Molecular Function:calcium ion binding (GO:0005509),Cellular Component:intracellular (GO:0005622),Biological Process:proteolysis (GO:0006508)	calpain-2	3.4.22.53	ko04141 Protein processing in endoplasmic reticulum ko04210 Apoptosis ko04217 Necroptosis ko04218 Cellular senescence ko04510 Focal adhesion ko05010 Alzheimer's disease	Serine protease, subtilase family	O	Posttranslational modification, protein turnover, chaperones ;	IPR001300 [Peptidase C2, calpain, catalytic domain] ; IPR002048[EF-hand domain] ; IPR022682[Peptidase C2, calpain, large subunit, domain III]
ENSMUSP00000026425.6	proliferation-associated 2G4	Pa2g4	--	--	--	--	--	Methionine aminopeptidase	J	Translation, ribosomal structure and biogenesis ;	IPR000994 [Peptidase M24]
ENSMUSP00000098053.4	eukaryotic translation initiation factor 3, subunit D	Eif3d	3	Molecular Function:translation initiation factor activity (GO:0003743),Cellular Component:cytoplasm (GO:0005737),Cellular Component:eukaryotic translation initiation factor 3 complex (GO:0005852)	translation initiation factor 3 subunit D	--	ko03013 RNA transport	--	--	--	IPR007783 [Eukaryotic translation initiation factor 3 subunit D]
ENSMUSP00000091706.4	serine (or cysteine) peptidase inhibitor, clade H, member 1	Serpinh1	--	--	serpin peptidase inhibitor, clade H, member 1	--	--	Serine protease inhibitor	O	Posttranslational modification, protein turnover, chaperones ;	IPR023796 [Serpin domain]
ENSMUSP00000025561.7	annexin A1	Anxa1	2	Molecular Function:calcium ion binding (GO:0005509),Molecular Function:calcium-dependent phospholipid binding (GO:0005544)	annexin A1	--	--	--	--	--	IPR018502 [Annexin repeat]
ENSMUSP00000158738.1	chaperonin containing Tcp1, subunit 6a (zeta)	Cct6a	1	Molecular Function:ATP binding (GO:0005524)	T-complex protein 1 subunit zeta	--	--	Chaperonin GroEL (HSP60 family)	O	Posttranslational modification, protein turnover, chaperones ;	IPR002423 [Chaperonin Cpn60/TCP-1 family]
ENSMUSP00000092658.3	RAB7, member RAS oncogene family	Rab7	2	Molecular Function:GTP binding (GO:0005525),Biological Process:small GTPase mediated signal transduction (GO:0007264)	Ras-related protein Rab-7A	--	ko04137 Mitophagy - animal ko04140 Autophagy - animal ko04144 Endocytosis ko04145 Phagosome ko05132 Salmonella infection ko05146 Amoebiasis ko05152 Tuberculosis	GTPase SAR1 family domain	R	General function prediction only ;	IPR001806 [Small GTPase superfamily]
ENSMUSP00000031055.5	elastin microfibril interfacer 1	Emilin1	1	Molecular Function:protein binding (GO:0005515)	--	--	--	Cell division protein DamX, binds to the septal ring, contains C-terminal SPOR domain	D	Cell cycle control, cell division, chromosome partitioning ;	IPR001073 [C1q domain] ; IPR008160[Collagen triple helix repeat] ; IPR011489[EMI domain]
ENSMUSP00000039656.9	nucleoporin 205	Nup205	1	Cellular Component:nuclear pore (GO:0005643)	nuclear pore complex protein Nup205	--	ko03013 RNA transport	--	--	--	IPR021827 [Nucleoporin Nup186/Nup192/Nup205]
ENSMUSP00000137616.1	ankyrin repeat domain 44	Ankrd44	--	--	serine/threonine-protein phosphatase 6 regulatory ankyrin repeat subunit B	--	--	Chromosome segregation ATPase	D	Cell cycle control, cell division, chromosome partitioning ;	IPR020683 [Ankyrin repeat-containing domain]
ENSMUSP00000025439.3	malic enzyme 2, NAD(+)-dependent, mitochondrial	Me2	3	Molecular Function:malate dehydrogenase (decarboxylating) (NAD+) activity (GO:0004471),Molecular Function:NAD binding (GO:0051287),Biological Process:oxidation-reduction process (GO:0055114)	malate dehydrogenase (oxaloacetate-decarboxylating)	1.1.1.38	ko00620 Pyruvate metabolism ko01200 Carbon metabolism	Malic enzyme	C	Energy production and conversion ;	IPR012301 [Malic enzyme, N-terminal domain] ; IPR012302[Malic enzyme, NAD-binding]
ENSMUSP00000034928.4	tropomyosin 1, alpha	Tpm1	--	--	tropomyosin 1	--	ko04260 Cardiac muscle contraction ko04261 Adrenergic signaling in cardiomyocytes ko05206 MicroRNAs in cancer ko05410 Hypertrophic cardiomyopathy (HCM) ko05414 Dilated cardiomyopathy (DCM)	Chromosome segregation ATPase	D	Cell cycle control, cell division, chromosome partitioning ;	IPR000533 [Tropomyosin]
ENSMUSP00000121203.1	cathepsin D	Ctsd	2	Molecular Function:aspartic-type endopeptidase activity (GO:0004190),Biological Process:proteolysis (GO:0006508)	cathepsin D	3.4.23.5	ko04071 Sphingolipid signaling pathway ko04140 Autophagy - animal ko04142 Lysosome ko04210 Apoptosis ko05152 Tuberculosis	--	--	--	IPR012848 [Aspartic peptidase, N-terminal] ; IPR033121[Peptidase family A1 domain]
ENSMUSP00000014922.4	formin homology 2 domain containing 1	Fhod1	--	--	--	--	--	--	--	--	IPR015425 [Formin, FH2 domain]
ENSMUSP00000133166.1	endoplasmic reticulum aminopeptidase 1	Erap1	2	Molecular Function:metallopeptidase activity (GO:0008237),Molecular Function:zinc ion binding (GO:0008270)	adipocyte-derived leucine aminopeptidase	3.4.11.-	--	Aminopeptidase N	E	Amino acid transport and metabolism ;	IPR014782 [Peptidase M1, membrane alanine aminopeptidase, N-terminal] ; IPR024571[ERAP1-like C-terminal domain]
ENSMUSP00000120152.1	signal transducer and activator of transcription 3	Stat3	2	Molecular Function:DNA binding (GO:0003677),Biological Process:signal transduction (GO:0007165)	signal transducer and activator of transcription 3	--	ko01521 EGFR tyrosine kinase inhibitor resistance ko04062 Chemokine signaling pathway ko04066 HIF-1 signaling pathway ko04068 FoxO signaling pathway ko04217 Necroptosis ko04550 Signaling pathways regulating pluripotency of stem cells ko04630 Jak-STAT signaling pathway ko04659 Th17 cell differentiation ko04917 Prolactin signaling pathway ko04920 Adipocytokine signaling pathway ko04931 Insulin resi…	--	--	--	IPR000980 [SH2 domain] ; IPR013799[STAT transcription factor, protein interaction] ; IPR013800[STAT transcription factor, all-alpha domain] ; IPR013801[STAT transcription factor, DNA-binding]
ENSMUSP00000021614.7	phosphofructokinase, platelet	Pfkp	2	Molecular Function:6-phosphofructokinase activity (GO:0003872),Biological Process:glycolytic process (GO:0006096)	6-phosphofructokinase 1	2.7.1.11	ko00010 Glycolysis / Gluconeogenesis ko00030 Pentose phosphate pathway ko00051 Fructose and mannose metabolism ko00052 Galactose metabolism ko01100 Metabolic pathways ko01200 Carbon metabolism ko01230 Biosynthesis of amino acids ko03018 RNA degradation ko04152 AMPK signaling pathway ko05230 Central carbon metabolism in cancer	6-phosphofructokinase	G	Carbohydrate transport and metabolism ;	IPR000023 [Phosphofructokinase domain]
ENSMUSP00000015435.4	guanosine diphosphate (GDP) dissociation inhibitor 1	Gdi1	2	Molecular Function:GDP-dissociation inhibitor activity (GO:0005092),Biological Process:small GTPase mediated signal transduction (GO:0007264)	Rab GDP dissociation inhibitor	--	--	--	--	--	IPR018203 [GDP dissociation inhibitor]
ENSMUSP00000006137.8	TNF receptor-associated protein 1	Trap1	4	Molecular Function:ATP binding (GO:0005524),Biological Process:protein folding (GO:0006457),Biological Process:response to stress (GO:0006950),Molecular Function:unfolded protein binding (GO:0051082)	TNF receptor-associated protein 1	--	--	Molecular chaperone, HSP90 family	O	Posttranslational modification, protein turnover, chaperones ;	IPR001404 [Heat shock protein Hsp90 family]
ENSMUSP00000130023.2	heterogeneous nuclear ribonucleoprotein F	Hnrnpf	1	Molecular Function:nucleic acid binding (GO:0003676)	heterogeneous nuclear ribonucleoprotein F/H	--	--	--	--	--	IPR000504 [RNA recognition motif domain] ; IPR012996[Zinc finger, CHHC-type]
ENSMUSP00000153328.1	DEAD (Asp-Glu-Ala-Asp) box polypeptide 46	Ddx46	2	Molecular Function:nucleic acid binding (GO:0003676),Molecular Function:ATP binding (GO:0005524)	ATP-dependent RNA helicase DDX46/PRP5	3.6.4.13	ko03040 Spliceosome	Superfamily II DNA and RNA helicase	L	Replication, recombination and repair ;	IPR001650 [Helicase, C-terminal] ; IPR011545[DEAD/DEAH box helicase domain]
ENSMUSP00000100036.1	H4 clustered histone 6	H4c6	--	--	histone H4	--	ko05034 Alcoholism ko05203 Viral carcinogenesis ko05322 Systemic lupus erythematosus	--	--	--	--
ENSMUSP00000054556.7	eukaryotic translation elongation factor 1 alpha 2	Eef1a2	1	Molecular Function:GTP binding (GO:0005525)	elongation factor 1-alpha	--	ko03013 RNA transport ko05134 Legionellosis	Translation elongation factor EF-1alpha (GTPase)	J	Translation, ribosomal structure and biogenesis ;	IPR004160 [Translation elongation factor EFTu/EF1A, C-terminal] ; IPR004161[Translation elongation factor EFTu-like, domain 2]
ENSMUSP00000016463.3	solute carrier family 25 (mitochondrial carrier, adenine nucleotide translocator), member 5	Slc25a5	--	--	solute carrier family 25 (mitochondrial adenine nucleotide translocator), member 4/5/6/31	--	ko04020 Calcium signaling pathway ko04022 cGMP-PKG signaling pathway ko04217 Necroptosis ko04218 Cellular senescence ko05012 Parkinson's disease ko05016 Huntington's disease ko05166 HTLV-I infection	--	--	--	IPR018108 [Mitochondrial substrate/solute carrier]
ENSMUSP00000133815.1	heat shock protein 1B	Hspa1b	--	--	heat shock 70kDa protein 1/2/6/8	--	ko03040 Spliceosome ko04010 MAPK signaling pathway ko04141 Protein processing in endoplasmic reticulum ko04144 Endocytosis ko04213 Longevity regulating pathway - multiple species ko04612 Antigen processing and presentation ko04915 Estrogen signaling pathway ko05134 Legionellosis ko05145 Toxoplasmosis ko05162 Measles ko05164 Influenza A ko05169 Epstein-Barr virus infection	Molecular chaperone DnaK (HSP70)	O	Posttranslational modification, protein turnover, chaperones ;	IPR013126 [Heat shock protein 70 family]
ENSMUSP00000089293.2	H3 clustered histone 1	H3c1	1	Molecular Function:DNA binding (GO:0003677)	histone H3	--	ko05034 Alcoholism ko05202 Transcriptional misregulation in cancer ko05322 Systemic lupus erythematosus	--	--	--	IPR007125 [Histone H2A/H2B/H3]
ENSMUSP00000079306.5	heat shock protein 2	Hspa2	--	--	heat shock 70kDa protein 1/2/6/8	--	ko03040 Spliceosome ko04010 MAPK signaling pathway ko04141 Protein processing in endoplasmic reticulum ko04144 Endocytosis ko04213 Longevity regulating pathway - multiple species ko04612 Antigen processing and presentation ko04915 Estrogen signaling pathway ko05134 Legionellosis ko05145 Toxoplasmosis ko05162 Measles ko05164 Influenza A ko05169 Epstein-Barr virus infection	Molecular chaperone DnaK (HSP70)	O	Posttranslational modification, protein turnover, chaperones ;	IPR013126 [Heat shock protein 70 family]
ENSMUSP00000138270.1	baculoviral IAP repeat-containing 6	Birc6	3	Molecular Function:ubiquitin-protein transferase activity (GO:0004842),Biological Process:apoptotic process (GO:0006915),Biological Process:regulation of cytokinesis (GO:0032465)	baculoviral IAP repeat-containing protein 6 (apollon)	2.3.2.23	ko04120 Ubiquitin mediated proteolysis ko04215 Apoptosis - multiple species	--	--	--	IPR000608 [Ubiquitin-conjugating enzyme E2] ; IPR001370[BIR repeat] ; IPR022103[Baculoviral IAP repeat-containing protein 6]
ENSMUSP00000152935.1	heterogeneous nuclear ribonucleoprotein K	Hnrnpk	1	Molecular Function:RNA binding (GO:0003723)	heterogeneous nuclear ribonucleoprotein K	--	ko03040 Spliceosome ko05168 Herpes simplex infection ko05203 Viral carcinogenesis ko05206 MicroRNAs in cancer	--	--	--	IPR004088 [K Homology domain, type 1] ; IPR012987[ROK, N-terminal]
ENSMUSP00000105991.3	tyrosine 3-monooxygenase/tryptophan 5-monooxygenase activation protein, zeta polypeptide	Ywhaz	--	--	14-3-3 protein beta/theta/zeta	--	ko04110 Cell cycle ko04114 Oocyte meiosis ko04151 PI3K-Akt signaling pathway ko04390 Hippo signaling pathway ko05161 Hepatitis B ko05169 Epstein-Barr virus infection ko05203 Viral carcinogenesis	--	--	--	IPR023410 [14-3-3 domain]
ENSMUSP00000099979.3	structural maintenance of chromosomes 2	Smc2	4	Molecular Function:protein binding (GO:0005515),Molecular Function:ATP binding (GO:0005524),Cellular Component:chromosome (GO:0005694),Biological Process:chromosome organization (GO:0051276)	structural maintenance of chromosome 2	--		Chromosome segregation ATPase	D	Cell cycle control, cell division, chromosome partitioning ;	IPR003395 [RecF/RecN/SMC, N-terminal] ; IPR010935[SMCs flexible hinge]
ENSMUSP00000038838.6	LYN proto-oncogene, Src family tyrosine kinase	Lyn	3	Molecular Function:protein kinase activity (GO:0004672),Molecular Function:protein binding (GO:0005515),Biological Process:protein phosphorylation (GO:0006468)	tyrosine-protein kinase Lyn	2.7.10.2	ko04062 Chemokine signaling pathway ko04064 NF-kappa B signaling pathway ko04611 Platelet activation ko04662 B cell receptor signaling pathway ko04664 Fc epsilon RI signaling pathway ko04666 Fc gamma R-mediated phagocytosis ko04730 Long-term depression ko05167 Kaposi's sarcoma-associated herpesvirus infection ko05169 Epstein-Barr virus infection ko05203 Viral carcinogenesis	Serine/threonine protein kinase	T	Signal transduction mechanisms ;	IPR000980 [SH2 domain] ; IPR001245[Serine-threonine/tyrosine-protein kinase catalytic domain] ; IPR001452[SH3 domain]
ENSMUSP00000126180.1	nuclear mitotic apparatus protein 1	Numa1	--	--	nuclear mitotic apparatus protein 1	--	--	Uncharacterized membrane protein YhgE, phage infection protein (PIP) family	S	Function unknown ;	--
ENSMUSP00000034097.7	glutamatic-oxaloacetic transaminase 2, mitochondrial	Got2	2	Biological Process:biosynthetic process (GO:0009058),Molecular Function:pyridoxal phosphate binding (GO:0030170)	aspartate aminotransferase, mitochondrial	2.6.1.1	ko00220 Arginine biosynthesis ko00250 Alanine, aspartate and glutamate metabolism ko00270 Cysteine and methionine metabolism ko00330 Arginine and proline metabolism ko00350 Tyrosine metabolism ko00360 Phenylalanine metabolism ko00400 Phenylalanine, tyrosine and tryptophan biosynthesis ko01100 Metabolic pathways ko01200 Carbon metabolism ko01210 2-Oxocarboxylic acid metabolism ko01230 Biosynthesis…	Aspartate/tyrosine/aromatic aminotransferase	E	Amino acid transport and metabolism ;	IPR004839 [Aminotransferase, class I/classII]
ENSMUSP00000110678.1	caldesmon 1	Cald1	--	--	caldesmon	--	ko04270 Vascular smooth muscle contraction	--	--	--	IPR006018 [Caldesmon/lymphocyte specific protein]
ENSMUSP00000035328.7	ubiquitin-like modifier activating enzyme 6	Uba6	1	Molecular Function:small protein activating enzyme activity (GO:0008641)	ubiquitin-activating enzyme E1-like protein 2	6.2.1.45	ko04120 Ubiquitin mediated proteolysis	Ubiquitin	O	Posttranslational modification, protein turnover, chaperones ;	IPR000594 [THIF-type NAD/FAD binding fold] ; IPR018965[Ubiquitin-activating enzyme E1, C-terminal] ; IPR019572[Ubiquitin-activating enzyme, catalytic cysteine domain] ; IPR032418[Ubiquitin-activating enzyme E1, FCCH domain] ; IPR032420[Ubiquitin-activating enzyme E1, four-helix bundle]
ENSMUSP00000035105.5	ribosomal protein SA	Rpsa	4	Molecular Function:structural constituent of ribosome (GO:0003735),Cellular Component:intracellular (GO:0005622),Cellular Component:ribosome (GO:0005840),Biological Process:translation (GO:0006412)	small subunit ribosomal protein SAe	--	ko03010 Ribosome	Ribosomal protein S2	J	Translation, ribosomal structure and biogenesis ;	IPR001865 [Ribosomal protein S2] ; IPR032281[40S ribosomal protein SA, C-terminal domain]
ENSMUSP00000132082.1	isoleucine-tRNA synthetase	Iars	4	Molecular Function:nucleotide binding (GO:0000166),Molecular Function:aminoacyl-tRNA ligase activity (GO:0004812),Molecular Function:ATP binding (GO:0005524),Biological Process:tRNA aminoacylation for protein translation (GO:0006418)	isoleucyl-tRNA synthetase	6.1.1.5	ko00970 Aminoacyl-tRNA biosynthesis	Isoleucyl-tRNA synthetase	J	Translation, ribosomal structure and biogenesis ;	IPR002300 [Aminoacyl-tRNA synthetase, class Ia] ; IPR013155[Methionyl/Valyl/Leucyl/Isoleucyl-tRNA synthetase, anticodon-binding]
ENSMUSP00000005651.6	P450 (cytochrome) oxidoreductase	Por	3	Molecular Function:FMN binding (GO:0010181),Molecular Function:oxidoreductase activity (GO:0016491),Biological Process:oxidation-reduction process (GO:0055114)	NADPH-ferrihemoprotein reductase	1.6.2.4	--	Cytochrome P450	QV	Secondary metabolites biosynthesis, transport and catabolism ; Defense mechanisms ;	IPR001433 [Oxidoreductase FAD/NAD(P)-binding] ; IPR003097[FAD-binding, type 1] ; IPR008254[Flavodoxin/nitric oxide synthase]
ENSMUSP00000082533.5	cochlin	Coch	--	--	--	--	--	Secreted protein containing bacterial Ig-like domain and vWFA domain	R	General function prediction only ;	IPR002035 [von Willebrand factor, type A] ; IPR004043[LCCL domain]
ENSMUSP00000017365.8	proteasome (prosome, macropain) 26S subunit, non-ATPase, 3	Psmd3	4	Cellular Component:proteasome complex (GO:0000502),Molecular Function:protein binding (GO:0005515),Molecular Function:enzyme regulator activity (GO:0030234),Biological Process:regulation of protein catabolic process (GO:0042176)	26S proteasome regulatory subunit N3	--	ko03050 Proteasome ko05169 Epstein-Barr virus infection	--	--	--	IPR000717 [Proteasome component (PCI) domain] ; IPR013586[26S proteasome regulatory subunit, C-terminal]
ENSMUSP00000099539.3	chymotrypsin-like elastase family, member 2A	Cela2a	2	Molecular Function:serine-type endopeptidase activity (GO:0004252),Biological Process:proteolysis (GO:0006508)	pancreatic elastase II	3.4.21.71	ko04972 Pancreatic secretion ko04974 Protein digestion and absorption	Secreted trypsin-like serine protease	O	Posttranslational modification, protein turnover, chaperones ;	IPR001254 [Serine proteases, trypsin domain]
ENSMUSP00000084586.2	heat shock protein 1A	Hspa1a	--	--	heat shock 70kDa protein 1/2/6/8	--	ko03040 Spliceosome ko04010 MAPK signaling pathway ko04141 Protein processing in endoplasmic reticulum ko04144 Endocytosis ko04213 Longevity regulating pathway - multiple species ko04612 Antigen processing and presentation ko04915 Estrogen signaling pathway ko05134 Legionellosis ko05145 Toxoplasmosis ko05162 Measles ko05164 Influenza A ko05169 Epstein-Barr virus infection	Molecular chaperone DnaK (HSP70)	O	Posttranslational modification, protein turnover, chaperones ;	IPR013126 [Heat shock protein 70 family]
ENSMUSP00000023952.8	keratin 8	Krt8	2	Molecular Function:structural molecule activity (GO:0005198),Cellular Component:intermediate filament (GO:0005882)	type II keratin, basic	--	--	--	--	--	IPR001664 [Intermediate filament protein] ; IPR032444[Keratin type II head]
ENSMUSP00000096547.3	SWI/SNF related, matrix associated, actin dependent regulator of chromatin, subfamily a, member 4	Smarca4	4	Molecular Function:protein binding (GO:0005515),Molecular Function:ATP binding (GO:0005524),Cellular Component:nucleus (GO:0005634),Molecular Function:histone binding (GO:0042393)	SWI/SNF-related matrix-associated actin-dependent regulator of chromatin subfamily A member 2/4	3.6.4.-	ko05225 Hepatocellular carcinoma	Uncharacterized conserved protein, contains Zn finger domain	S	Function unknown ;	IPR000330 [SNF2-related, N-terminal domain] ; IPR001487[Bromodomain] ; IPR001650[Helicase, C-terminal] ; IPR006576[BRK domain] ; IPR014012[Helicase/SANT-associated domain] ; IPR014978[Glutamine-Leucine-Glutamine, QLQ] ; IPR029295[Snf2, ATP coupling domain]
ENSMUSP00000021407.10	signal recognition particle 54A	Srp54a	4	Molecular Function:GTP binding (GO:0005525),Biological Process:SRP-dependent cotranslational protein targeting to membrane (GO:0006614),Molecular Function:7S RNA binding (GO:0008312),Cellular Component:signal recognition particle (GO:0048500)	signal recognition particle subunit SRP54	3.6.5.4	ko03060 Protein export	Signal recognition particle GTPase	U	Intracellular trafficking, secretion, and vesicular transport ;	IPR000897 [Signal recognition particle, SRP54 subunit, GTPase domain] ; IPR004125[Signal recognition particle, SRP54 subunit, M-domain] ; IPR013822[Signal recognition particle, SRP54 subunit, helical bundle]
ENSMUSP00000099634.3	acyl-Coenzyme A dehydrogenase, very long chain	Acadvl	4	Molecular Function:acyl-CoA dehydrogenase activity (GO:0003995),Biological Process:metabolic process (GO:0008152),Molecular Function:flavin adenine dinucleotide binding (GO:0050660),Biological Process:oxidation-reduction process (GO:0055114)	very long chain acyl-CoA dehydrogenase	1.3.8.9	ko00071 Fatty acid degradation ko01100 Metabolic pathways ko01212 Fatty acid metabolism	Acyl-CoA dehydrogenase related to the alkylation response protein AidB	I	Lipid transport and metabolism ;	IPR006091 [Acyl-CoA oxidase/dehydrogenase, central domain] ; IPR009075[Acyl-CoA dehydrogenase/oxidase C-terminal] ; IPR013786[Acyl-CoA dehydrogenase/oxidase, N-terminal]
ENSMUSP00000039134.9	enhancer of mRNA decapping 4	Edc4	--	--	enhancer of mRNA-decapping protein 4	--	ko03018 RNA degradation	--	--	--	IPR032401 [Enhancer of mRNA-decapping protein 4, WD40 repeat region]
ENSMUSP00000128714.1	enolase 3, beta muscle	Eno3	--	--	enolase	4.2.1.11	ko00010 Glycolysis / Gluconeogenesis ko01100 Metabolic pathways ko01200 Carbon metabolism ko01230 Biosynthesis of amino acids ko03018 RNA degradation ko04066 HIF-1 signaling pathway	Enolase	G	Carbohydrate transport and metabolism ;	IPR020810 [Enolase, C-terminal TIM barrel domain] ; IPR020811[Enolase, N-terminal]
ENSMUSP00000029446.8	cold shock domain containing E1, RNA binding	Csde1	1	Molecular Function:DNA binding (GO:0003677)	--	--	--	--	--	--	IPR002059 [Cold-shock protein, DNA-binding] ; IPR024642[SUZ-C domain]
ENSMUSP00000000505.9	minichromosome maintenance complex component 7	Mcm7	3	Molecular Function:DNA binding (GO:0003677),Molecular Function:ATP binding (GO:0005524),Biological Process:DNA replication (GO:0006260)	DNA replication licensing factor MCM7	3.6.4.12	ko03030 DNA replication ko04110 Cell cycle	DNA replicative helicase MCM subunit Mcm2, Cdc46/Mcm family	L	Replication, recombination and repair ;	IPR001208 [MCM domain] ; IPR027925[MCM N-terminal domain] ; IPR033762[MCM OB domain]
ENSMUSP00000030518.9	capping protein (actin filament) muscle Z-line, beta	Capzb	2	Cellular Component:F-actin capping protein complex (GO:0008290),Biological Process:barbed-end actin filament capping (GO:0051016)	capping protein (actin filament) muscle Z-line, beta	--	ko04144 Endocytosis	--	--	--	IPR001698 [F-actin-capping protein subunit beta]
ENSMUSP00000112998.2	RAS p21 protein activator 3	Rasa3	3	Molecular Function:protein binding (GO:0005515),Biological Process:intracellular signal transduction (GO:0035556),Biological Process:regulation of GTPase activity (GO:0043087)	Ras GTPase-activating protein 3	--	ko04014 Ras signaling pathway	--	--	--	IPR000008 [C2 domain] ; IPR001562[Zinc finger, Btk motif] ; IPR001849[Pleckstrin homology domain] ; IPR001936[Ras GTPase-activating protein]
ENSMUSP00000042260.4	non-SMC condensin I complex, subunit D2	Ncapd2	--	--	condensin complex subunit 1	--		--	--	--	IPR024324 [Condensin complex subunit 1, N-terminal] ; IPR032682[Condensin complex subunit 1, C-terminal]
ENSMUSP00000022849.5	threonyl-tRNA synthetase	Tars	5	Molecular Function:nucleotide binding (GO:0000166),Molecular Function:aminoacyl-tRNA ligase activity (GO:0004812),Molecular Function:ATP binding (GO:0005524),Biological Process:tRNA aminoacylation for protein translation (GO:0006418),Biological Process:tRNA aminoacylation (GO:0043039)	threonyl-tRNA synthetase	6.1.1.3	ko00970 Aminoacyl-tRNA biosynthesis	Threonyl-tRNA synthetase	J	Translation, ribosomal structure and biogenesis ;	IPR002314 [Aminoacyl-tRNA synthetase, class II (G/ P/ S/T)] ; IPR004095[TGS] ; IPR004154[Anticodon-binding] ; IPR012947[Threonyl/alanyl tRNA synthetase, SAD]
ENSMUSP00000018186.9	cytochrome b5 reductase 3	Cyb5r3	2	Molecular Function:oxidoreductase activity (GO:0016491),Biological Process:oxidation-reduction process (GO:0055114)	cytochrome-b5 reductase	1.6.2.2	ko00520 Amino sugar and nucleotide sugar metabolism	Ferredoxin-NADP reductase	C	Energy production and conversion ;	IPR001433 [Oxidoreductase FAD/NAD(P)-binding] ; IPR008333[Oxidoreductase, FAD-binding domain]
ENSMUSP00000026470.4	serine hydroxymethyltransferase 2 (mitochondrial)	Shmt2	1	Molecular Function:transferase activity (GO:0016740)	glycine hydroxymethyltransferase	2.1.2.1	ko00260 Glycine, serine and threonine metabolism ko00630 Glyoxylate and dicarboxylate metabolism ko00670 One carbon pool by folate ko01100 Metabolic pathways ko01200 Carbon metabolism ko01230 Biosynthesis of amino acids ko01523 Antifolate resistance	Glycine/serine hydroxymethyltransferase	E	Amino acid transport and metabolism ;	IPR001085 [Serine hydroxymethyltransferase]
ENSMUSP00000106132.1	high mobility group box 1	Hmgb1	--	--	high mobility group protein B1	--	ko03410 Base excision repair ko04140 Autophagy - animal ko04217 Necroptosis	--	--	--	IPR009071 [High mobility group box domain]
ENSMUSP00000039633.7	talin 2	Tln2	5	Cellular Component:ruffle (GO:0001726),Molecular Function:actin binding (GO:0003779),Molecular Function:structural constituent of cytoskeleton (GO:0005200),Cellular Component:focal adhesion (GO:0005925),Biological Process:cytoskeletal anchoring at plasma membrane (GO:0007016)	talin	--	ko04015 Rap1 signaling pathway ko04510 Focal adhesion ko04611 Platelet activation ko05166 HTLV-I infection	--	--	--	IPR002558 [I/LWEQ domain] ; IPR015009[Vinculin-binding site-containing domain] ; IPR015224[Talin, central] ; IPR018979[FERM, N-terminal] ; IPR019748[FERM central domain] ; IPR032425[Talin, N-terminal F0 domain]
ENSMUSP00000048489.6	coronin 7	Coro7	1	Molecular Function:protein binding (GO:0005515)	coronin-7	--	--	Predicted NTPase, NACHT family domain	T	Signal transduction mechanisms ;	IPR001680 [WD40 repeat] ; IPR015048[Domain of unknown function DUF1899]
ENSMUSP00000025337.7	diaphanous related formin 1	Diaph1	4	Molecular Function:actin binding (GO:0003779),Biological Process:cellular component organization (GO:0016043),Molecular Function:Rho GTPase binding (GO:0017048),Biological Process:actin cytoskeleton organization (GO:0030036)	diaphanous 1	--	ko04510 Focal adhesion ko04810 Regulation of actin cytoskeleton ko04933 AGE-RAGE signaling pathway in diabetic complications	Transcription elongation factor	K	Transcription ;	IPR009408 [Formin Homology 1] ; IPR010465[DRF autoregulatory] ; IPR010472[Formin, FH3 domain] ; IPR010473[Formin, GTPase-binding domain] ; IPR015425[Formin, FH2 domain]
ENSMUSP00000002825.5	bromodomain adjacent to zinc finger domain, 1B	Baz1b	1	Molecular Function:protein binding (GO:0005515)	bromodomain adjacent to zinc finger domain protein 1B	--	--	--	--	--	IPR001487 [Bromodomain] ; IPR013136[WSTF/Acf1/Cbp146] ; IPR019787[Zinc finger, PHD-finger] ; IPR028941[WHIM2 domain] ; IPR028942[WHIM1 domain]
ENSMUSP00000152444.1	extended synaptotagmin-like protein 2	Esyt2	2	Molecular Function:protein binding (GO:0005515),Molecular Function:lipid binding (GO:0008289)	--	--	--	--	--	--	IPR000008 [C2 domain] ; IPR031468[Synaptotagmin-like mitochondrial-lipid-binding domain]
ENSMUSP00000018437.2	profilin 1	Pfn1	--	--	profilin	--	ko04015 Rap1 signaling pathway ko04810 Regulation of actin cytoskeleton ko05132 Salmonella infection	--	--	--	IPR005455 [Profilin]
ENSMUSP00000102381.3	capping protein (actin filament) muscle Z-line, alpha 1	Capza1	2	Cellular Component:F-actin capping protein complex (GO:0008290),Biological Process:barbed-end actin filament capping (GO:0051016)	capping protein (actin filament) muscle Z-line, alpha	--	ko04144 Endocytosis	--	--	--	IPR002189 [F-actin-capping protein subunit alpha]
ENSMUSP00000032192.6	inositol 1,4,5-trisphosphate receptor 1	Itpr1	6	Molecular Function:ion channel activity (GO:0005216),Molecular Function:calcium channel activity (GO:0005262),Biological Process:ion transport (GO:0006811),Cellular Component:membrane (GO:0016020),Biological Process:transmembrane transport (GO:0055085),Biological Process:calcium ion transmembrane transport (GO:0070588)	inositol 1,4,5-triphosphate receptor type 1	--	ko04020 Calcium signaling pathway ko04022 cGMP-PKG signaling pathway ko04070 Phosphatidylinositol signaling system ko04114 Oocyte meiosis ko04140 Autophagy - animal ko04210 Apoptosis ko04218 Cellular senescence ko04270 Vascular smooth muscle contraction ko04371 Apelin signaling pathway ko04540 Gap junction ko04611 Platelet activation ko04621 NOD-like receptor signaling pathway ko04713 Circadian e…	--	--	--	IPR000699 [RIH (RyR and IP3R Homology) domain] ; IPR005821[Ion transport domain] ; IPR013662[RyR/IP3R Homology associated domain] ; IPR014821[Inositol 1,4,5-trisphosphate/ryanodine receptor] ; IPR016093[MIR motif]
ENSMUSP00000072092.7	thymopoietin	Tmpo	1	Molecular Function:DNA binding (GO:0003677)	--	--	--	--	--	--	IPR003887 [LEM domain] ; IPR013146[LEM-like domain]
ENSMUSP00000020497.7	aldehyde dehydrogenase 1 family, member L2	Aldh1l2	4	Biological Process:metabolic process (GO:0008152),Biological Process:biosynthetic process (GO:0009058),Molecular Function:oxidoreductase activity (GO:0016491),Biological Process:oxidation-reduction process (GO:0055114)	formyltetrahydrofolate dehydrogenase	1.5.1.6	ko00670 One carbon pool by folate	Acyl-CoA reductase or other NAD-dependent aldehyde dehydrogenase	C	Energy production and conversion ;	IPR002376 [Formyl transferase, N-terminal] ; IPR005793[Formyl transferase, C-terminal] ; IPR009081[Phosphopantetheine binding ACP domain] ; IPR015590[Aldehyde dehydrogenase domain]
ENSMUSP00000084887.5	myosin IF	Myo1f	4	Molecular Function:motor activity (GO:0003774),Molecular Function:protein binding (GO:0005515),Molecular Function:ATP binding (GO:0005524),Cellular Component:myosin complex (GO:0016459)	myosin I	--	--	--	--	--	IPR001452 [SH3 domain] ; IPR001609[Myosin head, motor domain] ; IPR010926[Class I myosin tail homology domain]
ENSMUSP00000051215.6	hexokinase 3	Hk3	2	Molecular Function:ATP binding (GO:0005524),Biological Process:carbohydrate metabolic process (GO:0005975)	hexokinase	2.7.1.1	ko00010 Glycolysis / Gluconeogenesis ko00051 Fructose and mannose metabolism ko00052 Galactose metabolism ko00500 Starch and sucrose metabolism ko00520 Amino sugar and nucleotide sugar metabolism ko00524 Neomycin, kanamycin and gentamicin biosynthesis ko01100 Metabolic pathways ko01200 Carbon metabolism ko04066 HIF-1 signaling pathway ko04910 Insulin signaling pathway ko04930 Type II diabetes mel…	Hexokinase	G	Carbohydrate transport and metabolism ;	IPR022672 [Hexokinase, N-terminal] ; IPR022673[Hexokinase, C-terminal]
ENSMUSP00000022322.9	glutamate dehydrogenase 1	Glud1	3	Biological Process:cellular amino acid metabolic process (GO:0006520),Molecular Function:oxidoreductase activity (GO:0016491),Biological Process:oxidation-reduction process (GO:0055114)	glutamate dehydrogenase (NAD(P)+)	1.4.1.3	ko00220 Arginine biosynthesis ko00250 Alanine, aspartate and glutamate metabolism ko00471 D-Glutamine and D-glutamate metabolism ko00910 Nitrogen metabolism ko01100 Metabolic pathways ko01200 Carbon metabolism ko04217 Necroptosis ko04964 Proximal tubule bicarbonate reclamation	Glutamate dehydrogenase/leucine dehydrogenase	E	Amino acid transport and metabolism ;	IPR006096 [Glutamate/phenylalanine/leucine/valine dehydrogenase, C-terminal] ; IPR006097[Glutamate/phenylalanine/leucine/valine dehydrogenase, dimerisation domain]
ENSMUSP00000032165.9	RuvB-like protein 1	Ruvbl1	2	Molecular Function:DNA helicase activity (GO:0003678),Molecular Function:ATP binding (GO:0005524)	RuvB-like protein 1 (pontin 52)	--	ko04310 Wnt signaling pathway	DNA helicase TIP49, TBP-interacting protein	K	Transcription ;	IPR010339 [TIP49, C-terminal]
ENSMUSP00000036162.5	phosphatidylinositol 4-kinase alpha	Pi4ka	1	Molecular Function:kinase activity (GO:0016301)	phosphatidylinositol 4-kinase A	2.7.1.67	ko00562 Inositol phosphate metabolism ko01100 Metabolic pathways ko04070 Phosphatidylinositol signaling system	--	--	--	IPR000403 [Phosphatidylinositol 3-/4-kinase, catalytic domain] ; IPR001263[Phosphoinositide 3-kinase, accessory (PIK) domain]
ENSMUSP00000090808.5	lysyl-tRNA synthetase	Kars	5	Molecular Function:nucleotide binding (GO:0000166),Molecular Function:nucleic acid binding (GO:0003676),Molecular Function:aminoacyl-tRNA ligase activity (GO:0004812),Molecular Function:ATP binding (GO:0005524),Biological Process:tRNA aminoacylation for protein translation (GO:0006418)	lysyl-tRNA synthetase, class II	6.1.1.6	ko00970 Aminoacyl-tRNA biosynthesis	Lysyl-tRNA synthetase (class II)	J	Translation, ribosomal structure and biogenesis ;	IPR004364 [Aminoacyl-tRNA synthetase, class II (D/K/N)] ; IPR004365[OB-fold nucleic acid binding domain, AA-tRNA synthetase-type]
ENSMUSP00000110431.1	hydroxyacyl-CoA dehydrogenase trifunctional multienzyme complex subunit beta	Hadhb	1	Biological Process:metabolic process (GO:0008152)	acetyl-CoA acyltransferase	2.3.1.16	ko00062 Fatty acid elongation ko00071 Fatty acid degradation ko00280 Valine, leucine and isoleucine degradation ko01100 Metabolic pathways ko01212 Fatty acid metabolism	Acetyl-CoA acetyltransferase	I	Lipid transport and metabolism ;	IPR020616 [Thiolase, N-terminal] ; IPR020617[Thiolase, C-terminal]
ENSMUSP00000099548.3	erythrocyte membrane protein band 4.2	Epb42	2	Molecular Function:protein-glutamine gamma-glutamyltransferase activity (GO:0003810),Biological Process:peptide cross-linking (GO:0018149)	--	--	--	--	--	--	IPR001102 [Transglutaminase, N-terminal] ; IPR002931[Transglutaminase-like] ; IPR008958[Transglutaminase, C-terminal]
ENSMUSP00000089728.6	ubiquitin specific peptidase 14	Usp14	2	Biological Process:protein deubiquitination (GO:0016579),Molecular Function:thiol-dependent ubiquitinyl hydrolase activity (GO:0036459)	ubiquitin carboxyl-terminal hydrolase 14	3.4.19.12	--	--	--	--	IPR001394 [Peptidase C19, ubiquitin carboxyl-terminal hydrolase]
ENSMUSP00000064755.5	3-phosphoglycerate dehydrogenase	Phgdh	3	Biological Process:metabolic process (GO:0008152),Molecular Function:NAD binding (GO:0051287),Biological Process:oxidation-reduction process (GO:0055114)	--	--	ko00260 Glycine, serine and threonine metabolism ko01100 Metabolic pathways ko01200 Carbon metabolism ko01230 Biosynthesis of amino acids	Phosphoglycerate dehydrogenase or related dehydrogenase	HR	Coenzyme transport and metabolism ; General function prediction only ;	IPR006139 [D-isomer specific 2-hydroxyacid dehydrogenase, catalytic domain] ; IPR006140[D-isomer specific 2-hydroxyacid dehydrogenase, NAD-binding domain]
ENSMUSP00000005889.9	vav 1 oncogene	Vav1	4	Molecular Function:Rho guanyl-nucleotide exchange factor activity (GO:0005089),Molecular Function:protein binding (GO:0005515),Biological Process:regulation of Rho protein signal transduction (GO:0035023),Biological Process:intracellular signal transduction (GO:0035556)	guanine nucleotide exchange factor VAV	--	ko04024 cAMP signaling pathway ko04062 Chemokine signaling pathway ko04510 Focal adhesion ko04650 Natural killer cell mediated cytotoxicity ko04660 T cell receptor signaling pathway ko04662 B cell receptor signaling pathway ko04664 Fc epsilon RI signaling pathway ko04666 Fc gamma R-mediated phagocytosis ko04670 Leukocyte transendothelial migration ko04810 Regulation of actin cytoskeleton	--	--	--	IPR000219 [Dbl homology (DH) domain] ; IPR000980[SH2 domain] ; IPR001452[SH3 domain] ; IPR001849[Pleckstrin homology domain] ; IPR002219[Protein kinase C-like, phorbol ester/diacylglycerol-binding domain] ; IPR022613[Calmodulin-regulated spectrin-associated protein, CH domain]
ENSMUSP00000006838.8	glutaminyl-tRNA synthetase	Qars	8	Molecular Function:nucleotide binding (GO:0000166),Molecular Function:aminoacyl-tRNA ligase activity (GO:0004812),Molecular Function:glutamine-tRNA ligase activity (GO:0004819),Molecular Function:ATP binding (GO:0005524),Cellular Component:cytoplasm (GO:0005737),Biological Process:tRNA aminoacylation for protein translation (GO:0006418),Biological Process:glutaminyl-tRNA aminoacylation (GO:000642…	glutaminyl-tRNA synthetase	6.1.1.18	ko00970 Aminoacyl-tRNA biosynthesis ko01100 Metabolic pathways	Glutamyl- or glutaminyl-tRNA synthetase	J	Translation, ribosomal structure and biogenesis ;	IPR007638 [Glutaminyl-tRNA synthetase, class Ib, non-specific RNA-binding domain 2] ; IPR007639[Glutaminyl-tRNA synthetase, class Ib, non-specific RNA-binding domain, N-terminal] ; IPR020058[Glutamyl/glutaminyl-tRNA synthetase, class Ib, catalytic domain] ; IPR020059[Glutamyl/glutaminyl-tRNA synthetase, class Ib, anti-codon binding domain]
ENSMUSP00000063714.5	Rho GDP dissociation inhibitor (GDI) alpha	Arhgdia	2	Molecular Function:Rho GDP-dissociation inhibitor activity (GO:0005094),Cellular Component:cytoplasm (GO:0005737)	Rho GDP-dissociation inhibitor	--	ko04722 Neurotrophin signaling pathway ko04962 Vasopressin-regulated water reabsorption	--	--	--	IPR000406 [Rho protein GDP-dissociation inhibitor]
ENSMUSP00000033325.7	SWA-70 protein	Swap70	--	--	switch-associated protein 70	--	--	--	--	--	IPR001849 [Pleckstrin homology domain]
ENSMUSP00000101844.3	integrin, alpha D	Itgad	--	--	integrin alpha D	--	ko04810 Regulation of actin cytoskeleton	Cytolysin, a secreted calcineurin-like phosphatase	U	Intracellular trafficking, secretion, and vesicular transport ;	IPR002035 [von Willebrand factor, type A] ; IPR013517[FG-GAP repeat] ; IPR013649[Integrin alpha-2] ; IPR018184[Integrin alpha chain, C-terminal cytoplasmic region, conserved site]
ENSMUSP00000031104.6	PDS5 cohesin associated factor A	Pds5a	--	--	sister chromatid cohesion protein PDS5	--	--	--	--	--	--
ENSMUSP00000025385.6	hydroxysteroid (17-beta) dehydrogenase 4	Hsd17b4	--	--	--	--	ko00120 Primary bile acid biosynthesis ko01100 Metabolic pathways ko04146 Peroxisome	NAD(P)-dependent dehydrogenase, short-chain alcohol dehydrogenase family	IQR	Lipid transport and metabolism ; Secondary metabolites biosynthesis, transport and catabolism ; General function prediction only ;	IPR002347 [Short-chain dehydrogenase/reductase SDR] ; IPR002539[MaoC-like domain] ; IPR003033[SCP2 sterol-binding domain]
ENSMUSP00000145028.1	heterogeneous nuclear ribonucleoprotein A2/B1	Hnrnpa2b1	1	Molecular Function:nucleic acid binding (GO:0003676)	heterogeneous nuclear ribonucleoprotein A2/B1	--	--	RNA recognition motif (RRM) domain	J	Translation, ribosomal structure and biogenesis ;	IPR000504 [RNA recognition motif domain]
ENSMUSP00000137997.1	protein phosphatase 1 catalytic subunit alpha	Ppp1ca	1	Molecular Function:hydrolase activity (GO:0016787)	serine/threonine-protein phosphatase PP1 catalytic subunit	3.1.3.16	ko03015 mRNA surveillance pathway ko04022 cGMP-PKG signaling pathway ko04024 cAMP signaling pathway ko04114 Oocyte meiosis ko04218 Cellular senescence ko04261 Adrenergic signaling in cardiomyocytes ko04270 Vascular smooth muscle contraction ko04390 Hippo signaling pathway ko04510 Focal adhesion ko04611 Platelet activation ko04720 Long-term potentiation ko04728 Dopaminergic synapse ko04750 Inflamm…	Diadenosine tetraphosphatase ApaH/serine/threonine protein phosphatase, PP2A family	T	Signal transduction mechanisms ;	IPR004843 [Calcineurin-like phosphoesterase domain, ApaH type] ; IPR031675[Serine-threonine protein phosphatase, N-terminal]
ENSMUSP00000042207.9	argonaute RISC catalytic subunit 2	Ago2	2	Molecular Function:nucleic acid binding (GO:0003676),Molecular Function:protein binding (GO:0005515)	eukaryotic translation initiation factor 2C	--	--	--	--	--	IPR003100 [PAZ domain] ; IPR003165[Piwi domain] ; IPR014811[Argonaute, linker 1 domain] ; IPR032472[Argonaute linker 2 domain] ; IPR032473[Protein argonaute, Mid domain] ; IPR032474[Protein argonaute, N-terminal]
ENSMUSP00000001513.6	tubulin, beta 6 class V	Tubb6	1	Molecular Function:GTPase activity (GO:0003924)	tubulin beta	--	ko04145 Phagosome ko04540 Gap junction	--	--	--	IPR003008 [Tubulin/FtsZ, GTPase domain] ; IPR018316[Tubulin/FtsZ, 2-layer sandwich domain]
ENSMUSP00000081958.3	ArfGAP with RhoGAP domain, ankyrin repeat and PH domain 1	Arap1	3	Molecular Function:GTPase activator activity (GO:0005096),Molecular Function:protein binding (GO:0005515),Biological Process:signal transduction (GO:0007165)	Arf-GAP with Rho-GAP domain, ANK repeat and PH domain-containing protein 1	--	ko04144 Endocytosis	--	--	--	IPR000159 [Ras-associating (RA) domain] ; IPR000198[Rho GTPase-activating protein domain] ; IPR001164[Arf GTPase activating protein] ; IPR001660[Sterile alpha motif domain] ; IPR001849[Pleckstrin homology domain]
ENSMUSP00000083077.4	ATPase, Na+/K+ transporting, alpha 2 polypeptide	Atp1a2	2	Molecular Function:nucleotide binding (GO:0000166),Molecular Function:metal ion binding (GO:0046872)	sodium/potassium-transporting ATPase subunit alpha	3.6.3.9	ko04022 cGMP-PKG signaling pathway ko04024 cAMP signaling pathway ko04260 Cardiac muscle contraction ko04261 Adrenergic signaling in cardiomyocytes ko04911 Insulin secretion ko04918 Thyroid hormone synthesis ko04919 Thyroid hormone signaling pathway ko04925 Aldosterone synthesis and secretion ko04960 Aldosterone-regulated sodium reabsorption ko04961 Endocrine and other factor-regulated calcium re…	Magnesium-transporting ATPase (P-type)	P	Inorganic ion transport and metabolism ;	IPR004014 [Cation-transporting P-type ATPase, N-terminal] ; IPR006068[Cation-transporting P-type ATPase, C-terminal] ; IPR008250[P-type ATPase, A domain]
ENSMUSP00000038150.8	inositol 1,4,5-triphosphate receptor 3	Itpr3	6	Molecular Function:ion channel activity (GO:0005216),Molecular Function:calcium channel activity (GO:0005262),Biological Process:ion transport (GO:0006811),Cellular Component:membrane (GO:0016020),Biological Process:transmembrane transport (GO:0055085),Biological Process:calcium ion transmembrane transport (GO:0070588)	inositol 1,4,5-triphosphate receptor type 3	--	ko04020 Calcium signaling pathway ko04022 cGMP-PKG signaling pathway ko04070 Phosphatidylinositol signaling system ko04114 Oocyte meiosis ko04210 Apoptosis ko04218 Cellular senescence ko04270 Vascular smooth muscle contraction ko04371 Apelin signaling pathway ko04540 Gap junction ko04611 Platelet activation ko04621 NOD-like receptor signaling pathway ko04713 Circadian entrainment ko04720 Long-ter…	--	--	--	IPR000699 [RIH (RyR and IP3R Homology) domain] ; IPR005821[Ion transport domain] ; IPR013662[RyR/IP3R Homology associated domain] ; IPR014821[Inositol 1,4,5-trisphosphate/ryanodine receptor] ; IPR016093[MIR motif]
ENSMUSP00000035829.5	A kinase (PRKA) anchor protein (gravin) 12	Akap12	2	Biological Process:protein targeting (GO:0006605),Biological Process:signal transduction (GO:0007165)	A-kinase anchor protein 12	--	--	--	--	--	IPR001573 [Protein kinase A anchoring, WSK motif] ; IPR018459[RII binding domain]
ENSMUSP00000033683.7	ribosomal protein S4, X-linked	Rps4x	1	Molecular Function:RNA binding (GO:0003723)	small subunit ribosomal protein S4e	--	ko03010 Ribosome	Ribosomal protein S4E	J	Translation, ribosomal structure and biogenesis ;	IPR002942 [RNA-binding S4 domain] ; IPR005824[KOW] ; IPR013843[Ribosomal protein S4e, N-terminal] ; IPR013845[Ribosomal protein S4e, central region] ; IPR032277[40S ribosomal protein S4, C-terminal domain]
ENSMUSP00000101913.2	integrin alpha L	Itgal	--	--	integrin alpha L	--	ko04015 Rap1 signaling pathway ko04514 Cell adhesion molecules (CAMs) ko04650 Natural killer cell mediated cytotoxicity ko04670 Leukocyte transendothelial migration ko04810 Regulation of actin cytoskeleton ko05144 Malaria ko05150 Staphylococcus aureus infection ko05166 HTLV-I infection ko05169 Epstein-Barr virus infection ko05323 Rheumatoid arthritis ko05416 Viral myocarditis	--	--	--	IPR002035 [von Willebrand factor, type A] ; IPR013517[FG-GAP repeat] ; IPR013649[Integrin alpha-2] ; IPR018184[Integrin alpha chain, C-terminal cytoplasmic region, conserved site]
ENSMUSP00000005431.5	leucine zipper-EF-hand containing transmembrane protein 1	Letm1	--	--	LETM1 and EF-hand domain-containing protein 1, mitochondrial	--		--	--	--	IPR011685 [LETM1-like]
ENSMUSP00000053923.8	chitinase-like 3	Chil3	1	Biological Process:carbohydrate metabolic process (GO:0005975)	chitinase 3-like 3/4	--	--	Chitinase, GH18 family	G	Carbohydrate transport and metabolism ;	IPR001223 [Glycoside hydrolase family 18, catalytic domain]
ENSMUSP00000088365.4	Sjogren syndrome antigen B	Ssb	2	Molecular Function:nucleic acid binding (GO:0003676),Molecular Function:RNA binding (GO:0003723)	lupus La protein	--	ko05322 Systemic lupus erythematosus	--	--	--	IPR000504 [RNA recognition motif domain] ; IPR006630[RNA-binding protein Lupus La] ; IPR014886[La protein, RNA-binding domain]
ENSMUSP00000103007.3	isocitrate dehydrogenase 2 (NADP+), mitochondrial	Idh2	1	Biological Process:oxidation-reduction process (GO:0055114)	isocitrate dehydrogenase	1.1.1.42	ko00020 Citrate cycle (TCA cycle) ko00480 Glutathione metabolism ko01100 Metabolic pathways ko01200 Carbon metabolism ko01210 2-Oxocarboxylic acid metabolism ko01230 Biosynthesis of amino acids ko04146 Peroxisome	Isocitrate dehydrogenase	C	Energy production and conversion ;	IPR024084 [Isopropylmalate dehydrogenase-like domain]
ENSMUSP00000000329.2	arachidonate 12-lipoxygenase	Alox12	3	Molecular Function:protein binding (GO:0005515),Molecular Function:metal ion binding (GO:0046872),Biological Process:oxidation-reduction process (GO:0055114)	arachidonate 12-lipoxygenase	1.13.11.31	ko00590 Arachidonic acid metabolism ko01100 Metabolic pathways ko01523 Antifolate resistance ko04726 Serotonergic synapse ko04750 Inflammatory mediator regulation of TRP channels	--	--	--	IPR001024 [PLAT/LH2 domain] ; IPR013819[Lipoxygenase, C-terminal]
ENSMUSP00000159299.1	proteasome (prosome, macropain) 26S subunit, ATPase 2	Psmc2	1	Molecular Function:ATP binding (GO:0005524)	26S proteasome regulatory subunit T1	--	ko03050 Proteasome ko05169 Epstein-Barr virus infection	ATP-dependent 26S proteasome regulatory subunit	O	Posttranslational modification, protein turnover, chaperones ;	IPR003959 [ATPase, AAA-type, core]
ENSMUSP00000067641.7	sorbin and SH3 domain containing 2	Sorbs2	1	Molecular Function:protein binding (GO:0005515)	--	--	--	--	--	--	IPR001452 [SH3 domain] ; IPR003127[SoHo domain]
ENSMUSP00000140610.1	myeloid nuclear differentiation antigen like	Mndal	--	--	--	--	--	--	--	--	IPR004020 [DAPIN domain] ; IPR004021[HIN-200/IF120x]
ENSMUSP00000099922.3	ATPase, Na+/K+ transporting, alpha 3 polypeptide	Atp1a3	2	Molecular Function:nucleotide binding (GO:0000166),Molecular Function:metal ion binding (GO:0046872)	sodium/potassium-transporting ATPase subunit alpha	3.6.3.9	ko04022 cGMP-PKG signaling pathway ko04024 cAMP signaling pathway ko04260 Cardiac muscle contraction ko04261 Adrenergic signaling in cardiomyocytes ko04911 Insulin secretion ko04918 Thyroid hormone synthesis ko04919 Thyroid hormone signaling pathway ko04925 Aldosterone synthesis and secretion ko04960 Aldosterone-regulated sodium reabsorption ko04961 Endocrine and other factor-regulated calcium re…	Magnesium-transporting ATPase (P-type)	P	Inorganic ion transport and metabolism ;	IPR004014 [Cation-transporting P-type ATPase, N-terminal] ; IPR006068[Cation-transporting P-type ATPase, C-terminal] ; IPR008250[P-type ATPase, A domain]
ENSMUSP00000099409.4	2,3-cyclic nucleotide 3 phosphodiesterase	Cnp	3	Molecular Function:2',3'-cyclic-nucleotide 3'-phosphodiesterase activity (GO:0004113),Biological Process:cyclic nucleotide catabolic process (GO:0009214),Cellular Component:membrane (GO:0016020)	2',3'-cyclic-nucleotide 3'-phosphodiesterase	3.1.4.37	--	--	--	--	IPR008431 [Cyclic nucleotide phosphodiesterase]
ENSMUSP00000077132.6	integrin alpha 1	Itga1	--	--	integrin alpha 1	--	ko04151 PI3K-Akt signaling pathway ko04510 Focal adhesion ko04512 ECM-receptor interaction ko04640 Hematopoietic cell lineage ko04810 Regulation of actin cytoskeleton ko05165 Human papillomavirus infection ko05410 Hypertrophic cardiomyopathy (HCM) ko05412 Arrhythmogenic right ventricular cardiomyopathy (ARVC) ko05414 Dilated cardiomyopathy (DCM)	Ca2+-binding protein, RTX toxin-related	Q	Secondary metabolites biosynthesis, transport and catabolism ;	IPR002035 [von Willebrand factor, type A] ; IPR013517[FG-GAP repeat] ; IPR013649[Integrin alpha-2]
ENSMUSP00000133095.1	ubiquitin specific peptidase 24	Usp24	2	Biological Process:protein deubiquitination (GO:0016579),Molecular Function:thiol-dependent ubiquitinyl hydrolase activity (GO:0036459)	ubiquitin carboxyl-terminal hydrolase 9/24	3.4.19.12	--	--	--	--	IPR001394 [Peptidase C19, ubiquitin carboxyl-terminal hydrolase]
ENSMUSP00000121619.1	sorbin and SH3 domain containing 2	Sorbs2	1	Molecular Function:protein binding (GO:0005515)	--	--	--	--	--	--	IPR001452 [SH3 domain] ; IPR003127[SoHo domain]
ENSMUSP00000022793.8	apoptotic chromatin condensation inducer 1	Acin1	--	--	apoptotic chromatin condensation inducer in the nucleus	--	ko03013 RNA transport ko03015 mRNA surveillance pathway ko03040 Spliceosome	--	--	--	IPR003034 [SAP domain] ; IPR032552[Acin1, RNSP1-SAP18 binding (RSB) motif]
ENSMUSP00000025197.5	transporter 2, ATP-binding cassette, sub-family B (MDR/TAP)	Tap2	5	Molecular Function:ATP binding (GO:0005524),Biological Process:transport (GO:0006810),Cellular Component:integral component of membrane (GO:0016021),Molecular Function:ATPase activity (GO:0016887),Biological Process:transmembrane transport (GO:0055085)	ATP-binding cassette, subfamily B (MDR/TAP), member 3	--	ko02010 ABC transporters ko04145 Phagosome ko04612 Antigen processing and presentation ko05168 Herpes simplex infection ko05340 Primary immunodeficiency	ABC-type multidrug transport system, ATPase and permease component	V	Defense mechanisms ;	IPR003439 [ABC transporter-like] ; IPR011527[ABC transporter type 1, transmembrane domain]
ENSMUSP00000001834.3	RNA 2,3-cyclic phosphate and 5-OH ligase	Rtcb	2	Biological Process:RNA processing (GO:0006396),Molecular Function:RNA ligase activity (GO:0008452)	tRNA-splicing ligase RtcB	6.5.1.3	--	RNA-splicing ligase RtcB, repairs tRNA damage	J	Translation, ribosomal structure and biogenesis ;	IPR001233 [tRNA-splicing ligase, RtcB]
ENSMUSP00000066238.7	RAS related protein 1b	Rap1b	2	Molecular Function:GTP binding (GO:0005525),Biological Process:small GTPase mediated signal transduction (GO:0007264)	Ras-related protein Rap-1B	--	ko04010 MAPK signaling pathway ko04014 Ras signaling pathway ko04015 Rap1 signaling pathway ko04024 cAMP signaling pathway ko04062 Chemokine signaling pathway ko04510 Focal adhesion ko04611 Platelet activation ko04670 Leukocyte transendothelial migration ko04720 Long-term potentiation ko04722 Neurotrophin signaling pathway ko04972 Pancreatic secretion ko05211 Renal cell carcinoma	GTPase SAR1 family domain	R	General function prediction only ;	IPR001806 [Small GTPase superfamily]
ENSMUSP00000106481.3	dihydrolipoamide dehydrogenase	Dld	3	Molecular Function:oxidoreductase activity (GO:0016491),Biological Process:cell redox homeostasis (GO:0045454),Biological Process:oxidation-reduction process (GO:0055114)	dihydrolipoamide dehydrogenase	1.8.1.4	ko00010 Glycolysis / Gluconeogenesis ko00020 Citrate cycle (TCA cycle) ko00260 Glycine, serine and threonine metabolism ko00280 Valine, leucine and isoleucine degradation ko00620 Pyruvate metabolism ko00630 Glyoxylate and dicarboxylate metabolism ko00640 Propanoate metabolism ko01100 Metabolic pathways ko01200 Carbon metabolism	Pyruvate/2-oxoglutarate dehydrogenase complex, dihydrolipoamide dehydrogenase (E3) component or related enzyme	C	Energy production and conversion ;	IPR004099 [Pyridine nucleotide-disulphide oxidoreductase, dimerisation domain] ; IPR023753[FAD/NAD(P)-binding domain]
ENSMUSP00000042351.5	acetyl-Coenzyme A acyltransferase 1A	Acaa1a	1	Biological Process:metabolic process (GO:0008152)	acetyl-CoA acyltransferase 1	2.3.1.16	ko00071 Fatty acid degradation ko00280 Valine, leucine and isoleucine degradation ko00592 alpha-Linolenic acid metabolism ko01040 Biosynthesis of unsaturated fatty acids ko01100 Metabolic pathways ko01212 Fatty acid metabolism ko03320 PPAR signaling pathway ko04146 Peroxisome	Acetyl-CoA acetyltransferase	I	Lipid transport and metabolism ;	IPR020616 [Thiolase, N-terminal] ; IPR020617[Thiolase, C-terminal]
ENSMUSP00000159368.1	triosephosphate isomerase 1	Tpi1	2	Molecular Function:triose-phosphate isomerase activity (GO:0004807),Biological Process:metabolic process (GO:0008152)	triosephosphate isomerase (TIM)	5.3.1.1	ko00010 Glycolysis / Gluconeogenesis ko00051 Fructose and mannose metabolism ko00562 Inositol phosphate metabolism ko01100 Metabolic pathways ko01200 Carbon metabolism ko01230 Biosynthesis of amino acids	Triosephosphate isomerase	G	Carbohydrate transport and metabolism ;	IPR000652 [Triosephosphate isomerase]
ENSMUSP00000133428.1	DEAD (Asp-Glu-Ala-Asp) box polypeptide 39B	Ddx39b	2	Molecular Function:nucleic acid binding (GO:0003676),Molecular Function:ATP binding (GO:0005524)	ATP-dependent RNA helicase UAP56/SUB2	3.6.4.13	ko03013 RNA transport ko03015 mRNA surveillance pathway ko03040 Spliceosome ko05164 Influenza A	Superfamily II DNA and RNA helicase	L	Replication, recombination and repair ;	IPR001650 [Helicase, C-terminal] ; IPR011545[DEAD/DEAH box helicase domain]
ENSMUSP00000030456.7	nuclear autoantigenic sperm protein (histone-binding)	Nasp	--	--	nuclear autoantigenic sperm protein	--	--	--	--	--	IPR019544 [Tetratricopeptide, SHNi-TPR domain]
ENSMUSP00000015877.7	capping protein (actin filament) muscle Z-line, alpha 2	Capza2	2	Cellular Component:F-actin capping protein complex (GO:0008290),Biological Process:barbed-end actin filament capping (GO:0051016)	capping protein (actin filament) muscle Z-line, alpha	--	ko04144 Endocytosis	--	--	--	IPR002189 [F-actin-capping protein subunit alpha]
ENSMUSP00000021595.8	protease (prosome, macropain) 26S subunit, ATPase 1	Psmc1	1	Molecular Function:ATP binding (GO:0005524)	26S proteasome regulatory subunit T2	--	ko03050 Proteasome ko05165 Human papillomavirus infection ko05169 Epstein-Barr virus infection ko05203 Viral carcinogenesis	ATP-dependent 26S proteasome regulatory subunit	O	Posttranslational modification, protein turnover, chaperones ;	IPR003959 [ATPase, AAA-type, core]
ENSMUSP00000087457.5	integrin beta 1 (fibronectin receptor beta)	Itgb1	--	--	integrin beta 1	--	ko04015 Rap1 signaling pathway ko04145 Phagosome ko04151 PI3K-Akt signaling pathway ko04360 Axon guidance ko04510 Focal adhesion ko04512 ECM-receptor interaction ko04514 Cell adhesion molecules (CAMs) ko04530 Tight junction ko04611 Platelet activation ko04670 Leukocyte transendothelial migration ko04810 Regulation of actin cytoskeleton ko05100 Bacterial invasion of epithelial cells ko05133 Pertus…	Secreted protein containing bacterial Ig-like domain and vWFA domain	R	General function prediction only ;	IPR002369 [Integrin beta subunit, VWA domain] ; IPR012896[Integrin beta subunit, tail] ; IPR013111[EGF-like domain, extracellular] ; IPR014836[Integrin beta subunit, cytoplasmic domain] ; IPR033760[Integrin beta N-terminal]
ENSMUSP00000135639.1	treacle ribosome biogenesis factor 1	Tcof1	--	--	Treacher Collins syndrome protein	--	ko03008 Ribosome biogenesis in eukaryotes	--	--	--	IPR003993 [Treacher Collins syndrome, treacle]
ENSMUSP00000100067.1	tyrosine 3-monooxygenase/tryptophan 5-monooxygenase activation protein theta	Ywhaq	--	--	14-3-3 protein beta/theta/zeta	--	ko04110 Cell cycle ko04114 Oocyte meiosis ko04151 PI3K-Akt signaling pathway ko04390 Hippo signaling pathway ko05161 Hepatitis B ko05169 Epstein-Barr virus infection ko05203 Viral carcinogenesis	--	--	--	IPR023410 [14-3-3 domain]
ENSMUSP00000083474.6	protein phosphatase 1 catalytic subunit gamma	Ppp1cc	1	Molecular Function:hydrolase activity (GO:0016787)	serine/threonine-protein phosphatase PP1 catalytic subunit	3.1.3.16	ko03015 mRNA surveillance pathway ko04022 cGMP-PKG signaling pathway ko04024 cAMP signaling pathway ko04114 Oocyte meiosis ko04218 Cellular senescence ko04261 Adrenergic signaling in cardiomyocytes ko04270 Vascular smooth muscle contraction ko04390 Hippo signaling pathway ko04510 Focal adhesion ko04611 Platelet activation ko04720 Long-term potentiation ko04728 Dopaminergic synapse ko04750 Inflamm…	Diadenosine tetraphosphatase ApaH/serine/threonine protein phosphatase, PP2A family	T	Signal transduction mechanisms ;	IPR004843 [Calcineurin-like phosphoesterase domain, ApaH type] ; IPR031675[Serine-threonine protein phosphatase, N-terminal]
ENSMUSP00000034590.2	transgelin	Tagln	1	Molecular Function:protein binding (GO:0005515)	transgelin	--	--	--	--	--	IPR000557 [Calponin repeat] ; IPR001715[Calponin homology domain]
ENSMUSP00000080791.4	ubiquitin-conjugating enzyme E2O	Ube2o	--	--	ubiquitin-conjugating enzyme E2 O	2.3.2.24	ko04120 Ubiquitin mediated proteolysis	--	--	--	IPR000608 [Ubiquitin-conjugating enzyme E2]
ENSMUSP00000135647.1	heterogeneous nuclear ribonucleoprotein K	Hnrnpk	1	Molecular Function:RNA binding (GO:0003723)	heterogeneous nuclear ribonucleoprotein K	--	ko03040 Spliceosome ko05168 Herpes simplex infection ko05203 Viral carcinogenesis ko05206 MicroRNAs in cancer	--	--	--	IPR004088 [K Homology domain, type 1] ; IPR012987[ROK, N-terminal]
ENSMUSP00000126197.1	keratin 78	Krt78	2	Molecular Function:structural molecule activity (GO:0005198),Cellular Component:intermediate filament (GO:0005882)	type II keratin, basic	--	--	Cell division protein DedD (periplasmic protein involved in septation)	D	Cell cycle control, cell division, chromosome partitioning ;	IPR001664 [Intermediate filament protein] ; IPR032444[Keratin type II head]
ENSMUSP00000065983.7	mitogen-activated protein kinase 1	Mapk1	3	Molecular Function:protein kinase activity (GO:0004672),Molecular Function:ATP binding (GO:0005524),Biological Process:protein phosphorylation (GO:0006468)	mitogen-activated protein kinase 1/3	2.7.11.24	ko01521 EGFR tyrosine kinase inhibitor resistance ko01522 Endocrine resistance ko01524 Platinum drug resistance ko04010 MAPK signaling pathway ko04012 ErbB signaling pathway ko04014 Ras signaling pathway ko04015 Rap1 signaling pathway ko04022 cGMP-PKG signaling pathway ko04024 cAMP signaling pathway ko04062 Chemokine signaling pathway ko04066 HIF-1 signaling pathway ko04068 FoxO signaling pathway…	Serine/threonine protein kinase	T	Signal transduction mechanisms ;	IPR000719 [Protein kinase domain]
ENSMUSP00000145194.1	eukaryotic translation initiation factor 4A3 like 2	Eif4a3l2	2	Molecular Function:nucleic acid binding (GO:0003676),Molecular Function:ATP binding (GO:0005524)	ATP-dependent RNA helicase	3.6.4.13	ko03013 RNA transport ko03015 mRNA surveillance pathway ko03040 Spliceosome	Superfamily II DNA and RNA helicase	L	Replication, recombination and repair ;	IPR001650 [Helicase, C-terminal] ; IPR011545[DEAD/DEAH box helicase domain]
ENSMUSP00000107830.2	protein kinase C, delta	Prkcd	5	Molecular Function:protein kinase activity (GO:0004672),Molecular Function:protein serine/threonine kinase activity (GO:0004674),Molecular Function:ATP binding (GO:0005524),Biological Process:protein phosphorylation (GO:0006468),Biological Process:intracellular signal transduction (GO:0035556)	novel protein kinase C delta type	2.7.11.13	ko04062 Chemokine signaling pathway ko04140 Autophagy - animal ko04270 Vascular smooth muscle contraction ko04621 NOD-like receptor signaling pathway ko04666 Fc gamma R-mediated phagocytosis ko04722 Neurotrophin signaling pathway ko04750 Inflammatory mediator regulation of TRP channels ko04912 GnRH signaling pathway ko04915 Estrogen signaling pathway ko04930 Type II diabetes mellitus ko04931 Insu…	Extracellular (periplasmic) sensor domain CHASE2 (specificity unknown)	T	Signal transduction mechanisms ;	IPR000719 [Protein kinase domain] ; IPR002219[Protein kinase C-like, phorbol ester/diacylglycerol-binding domain] ; IPR017892[Protein kinase, C-terminal]
ENSMUSP00000024967.7	mutS homolog 2	Msh2	3	Molecular Function:ATP binding (GO:0005524),Biological Process:mismatch repair (GO:0006298),Molecular Function:mismatched DNA binding (GO:0030983)	DNA mismatch repair protein MSH2	--	ko01524 Platinum drug resistance ko03430 Mismatch repair ko05200 Pathways in cancer ko05210 Colorectal cancer	DNA mismatch repair ATPase MutS	L	Replication, recombination and repair ;	IPR000432 [DNA mismatch repair protein MutS, C-terminal] ; IPR007695[DNA mismatch repair protein MutS-like, N-terminal] ; IPR007696[DNA mismatch repair protein MutS, core] ; IPR007860[DNA mismatch repair protein MutS, connector domain] ; IPR007861[DNA mismatch repair protein MutS, clamp]
ENSMUSP00000079637.5	signal-induced proliferation associated gene 1	Sipa1	3	Molecular Function:GTPase activator activity (GO:0005096),Molecular Function:protein binding (GO:0005515),Biological Process:regulation of small GTPase mediated signal transduction (GO:0051056)	signal-induced proliferation-associated gene 1	--	ko04015 Rap1 signaling pathway ko04670 Leukocyte transendothelial migration	--	--	--	IPR000331 [Rap GTPase activating protein domain] ; IPR001478[PDZ domain]
ENSMUSP00000049355.4	glucose-6-phosphate isomerase 1	Gpi1	3	Molecular Function:glucose-6-phosphate isomerase activity (GO:0004347),Biological Process:gluconeogenesis (GO:0006094),Biological Process:glycolytic process (GO:0006096)	glucose-6-phosphate isomerase	5.3.1.9	ko00010 Glycolysis / Gluconeogenesis ko00030 Pentose phosphate pathway ko00500 Starch and sucrose metabolism ko00520 Amino sugar and nucleotide sugar metabolism ko01100 Metabolic pathways ko01200 Carbon metabolism	Glucose-6-phosphate isomerase	G	Carbohydrate transport and metabolism ;	IPR001672 [Phosphoglucose isomerase (PGI)]
ENSMUSP00000032508.4	FK506 binding protein 4	Fkbp4	1	Molecular Function:protein binding (GO:0005515)	FK506-binding protein 4/5	5.2.1.8	ko04915 Estrogen signaling pathway	FKBP-type peptidyl-prolyl cis-trans isomerase	O	Posttranslational modification, protein turnover, chaperones ;	IPR001179 [FKBP-type peptidyl-prolyl cis-trans isomerase domain] ; IPR001440[Tetratricopeptide repeat 1] ; IPR013105[Tetratricopeptide repeat 2]
ENSMUSP00000118751.1	ankyrin repeat and FYVE domain containing 1	Ankfy1	2	Molecular Function:protein binding (GO:0005515),Molecular Function:metal ion binding (GO:0046872)	rabankyrin-5	--	--	Chromosome segregation ATPase	D	Cell cycle control, cell division, chromosome partitioning ;	IPR000210 [BTB/POZ domain] ; IPR000306[FYVE zinc finger] ; IPR002110[Ankyrin repeat] ; IPR020683[Ankyrin repeat-containing domain]
ENSMUSP00000080854.6	ribosomal protein L5	Rpl5	5	Molecular Function:structural constituent of ribosome (GO:0003735),Cellular Component:intracellular (GO:0005622),Cellular Component:ribosome (GO:0005840),Biological Process:translation (GO:0006412),Molecular Function:5S rRNA binding (GO:0008097)	large subunit ribosomal protein L5e	--	ko03010 Ribosome	Ribosomal protein L18	J	Translation, ribosomal structure and biogenesis ;	IPR005485 [Ribosomal protein L5 eukaryotic/L18 archaeal] ; IPR025607[Ribosomal protein L5 eukaryotic/L18 archaeal, C-terminal]
ENSMUSP00000006235.7	cathepsin B	Ctsb	4	Molecular Function:cysteine-type endopeptidase activity (GO:0004197),Biological Process:proteolysis (GO:0006508),Molecular Function:cysteine-type peptidase activity (GO:0008234),Biological Process:regulation of catalytic activity (GO:0050790)	cathepsin B	3.4.22.1	ko04140 Autophagy - animal ko04142 Lysosome ko04210 Apoptosis ko04612 Antigen processing and presentation ko04621 NOD-like receptor signaling pathway ko04924 Renin secretion	Cysteine protease, C1A family	O	Posttranslational modification, protein turnover, chaperones ;	IPR000668 [Peptidase C1A, papain C-terminal] ; IPR012599[Peptidase C1A, propeptide]
ENSMUSP00000151536.1	H3 clustered histone 14	H3c14	1	Molecular Function:DNA binding (GO:0003677)	histone H3	--	ko05034 Alcoholism ko05202 Transcriptional misregulation in cancer ko05322 Systemic lupus erythematosus	--	--	--	IPR007125 [Histone H2A/H2B/H3]
ENSMUSP00000122354.2	AT rich interactive domain 1A (SWI-like)	Arid1a	1	Molecular Function:DNA binding (GO:0003677)	AT-rich interactive domain-containing protein 1	--	ko05225 Hepatocellular carcinoma	--	--	--	IPR001606 [ARID DNA-binding domain] ; IPR033388[SWI/SNF-like complex subunit BAF250, C-terminal]
ENSMUSP00000105174.1	nucleoporin 93	Nup93	2	Cellular Component:nuclear pore (GO:0005643),Biological Process:transport (GO:0006810)	nuclear pore complex protein Nup93	--	ko03013 RNA transport	--	--	--	IPR007231 [Nucleoporin interacting component Nup93/Nic96]
ENSMUSP00000028921.5	5-3 exoribonuclease 2	Xrn2	2	Molecular Function:nucleic acid binding (GO:0003676),Molecular Function:exonuclease activity (GO:0004527)	5'-3' exoribonuclease 2	3.1.13.-	ko03008 Ribosome biogenesis in eukaryotes ko03018 RNA degradation	--	--	--	IPR004859 [Putative 5-3 exonuclease]
ENSMUSP00000155315.1	heat shock protein 4 like	Hspa4l	--	--	heat shock protein 110kDa	--	ko04141 Protein processing in endoplasmic reticulum	Molecular chaperone DnaK (HSP70)	O	Posttranslational modification, protein turnover, chaperones ;	IPR013126 [Heat shock protein 70 family]
ENSMUSP00000039243.4	sorting nexin 2	Snx2	2	Biological Process:intracellular protein transport (GO:0006886),Molecular Function:phosphatidylinositol binding (GO:0035091)	sorting nexin-1/2	--	ko04144 Endocytosis	--	--	--	IPR001683 [Phox homologous domain] ; IPR005329[Sorting nexin, N-terminal] ; IPR015404[Sorting nexin Vps5-like, C-terminal]
ENSMUSP00000082288.5	aldehyde dehydrogenase family 6, subfamily A1	Aldh6a1	3	Biological Process:metabolic process (GO:0008152),Molecular Function:oxidoreductase activity (GO:0016491),Biological Process:oxidation-reduction process (GO:0055114)	--	--	ko00280 Valine, leucine and isoleucine degradation ko00410 beta-Alanine metabolism ko00562 Inositol phosphate metabolism ko00640 Propanoate metabolism ko01100 Metabolic pathways ko01200 Carbon metabolism	Acyl-CoA reductase or other NAD-dependent aldehyde dehydrogenase	C	Energy production and conversion ;	IPR015590 [Aldehyde dehydrogenase domain]
ENSMUSP00000081782.3	importin 7	Ipo7	2	Biological Process:intracellular protein transport (GO:0006886),Molecular Function:Ran GTPase binding (GO:0008536)	importin-7	--		--	--	--	IPR001494 [Importin-beta, N-terminal domain] ; IPR013713[Exportin/Importin, Cse1-like]
ENSMUSP00000099807.4	ubiquitin-like modifier activating enzyme 2	Uba2	1	Molecular Function:small protein activating enzyme activity (GO:0008641)	ubiquitin-like 1-activating enzyme E1 B	6.2.1.45	ko04120 Ubiquitin mediated proteolysis	Molybdopterin or thiamine biosynthesis adenylyltransferase	H	Coenzyme transport and metabolism ;	IPR000594 [THIF-type NAD/FAD binding fold] ; IPR028077[Ubiquitin/SUMO-activating enzyme ubiquitin-like domain] ; IPR032426[SUMO-activating enzyme subunit 2, C-terminal domain]
ENSMUSP00000026479.9	dynactin 2	Dctn2	--	--	dynactin 2	--	ko04962 Vasopressin-regulated water reabsorption ko05016 Huntington's disease	--	--	--	--
ENSMUSP00000021028.4	integrin beta 3	Itgb3	--	--	integrin beta 3	--	ko04015 Rap1 signaling pathway ko04145 Phagosome ko04151 PI3K-Akt signaling pathway ko04380 Osteoclast differentiation ko04510 Focal adhesion ko04512 ECM-receptor interaction ko04611 Platelet activation ko04640 Hematopoietic cell lineage ko04810 Regulation of actin cytoskeleton ko04919 Thyroid hormone signaling pathway ko05165 Human papillomavirus infection ko05205 Proteoglycans in cancer ko05206…	Secreted protein containing bacterial Ig-like domain and vWFA domain	R	General function prediction only ;	IPR002369 [Integrin beta subunit, VWA domain] ; IPR012896[Integrin beta subunit, tail] ; IPR013111[EGF-like domain, extracellular] ; IPR014836[Integrin beta subunit, cytoplasmic domain] ; IPR033760[Integrin beta N-terminal]
ENSMUSP00000016569.4	PDS5 cohesin associated factor B	Pds5b	--	--	sister chromatid cohesion protein PDS5	--	--	--	--	--	--
ENSMUSP00000131355.1	golgi apparatus protein 1	Glg1	1	Cellular Component:membrane (GO:0016020)	golgi apparatus protein 1	--	ko04514 Cell adhesion molecules (CAMs)	--	--	--	IPR001893 [Cysteine-rich Golgi apparatus protein 1 repeat]
ENSMUSP00000033899.7	collagen, type IV, alpha 2	Col4a2	2	Molecular Function:extracellular matrix structural constituent (GO:0005201),Cellular Component:collagen trimer (GO:0005581)	collagen, type IV, alpha	--	ko04151 PI3K-Akt signaling pathway ko04510 Focal adhesion ko04512 ECM-receptor interaction ko04926 Relaxin signaling pathway ko04933 AGE-RAGE signaling pathway in diabetic complications ko04974 Protein digestion and absorption ko05146 Amoebiasis ko05165 Human papillomavirus infection ko05200 Pathways in cancer ko05222 Small cell lung cancer	Autotransporter adhesin	UW	Intracellular trafficking, secretion, and vesicular transport ; Extracellular structures ;	IPR001442 [Collagen IV, non-collagenous] ; IPR008160[Collagen triple helix repeat]
ENSMUSP00000034049.4	solute carrier family 25 (mitochondrial carrier, adenine nucleotide translocator), member 4	Slc25a4	--	--	solute carrier family 25 (mitochondrial adenine nucleotide translocator), member 4/5/6/31	--	ko04020 Calcium signaling pathway ko04022 cGMP-PKG signaling pathway ko04217 Necroptosis ko04218 Cellular senescence ko05012 Parkinson's disease ko05016 Huntington's disease ko05166 HTLV-I infection	--	--	--	IPR018108 [Mitochondrial substrate/solute carrier]
ENSMUSP00000145292.1	dysferlin	Dysf	2	Molecular Function:protein binding (GO:0005515),Cellular Component:integral component of membrane (GO:0016021)	dysferlin	--	--	--	--	--	IPR000008 [C2 domain] ; IPR012560[Ferlin A-domain] ; IPR012561[Ferlin B-domain] ; IPR012968[FerIin domain] ; IPR032362[Ferlin, C-terminal domain]
ENSMUSP00000128390.1	transferrin	Trf	--	--	transferrin	--	ko04066 HIF-1 signaling pathway ko04216 Ferroptosis ko04978 Mineral absorption	--	--	--	IPR001156 [Transferrin-like domain]
ENSMUSP00000024866.4	xanthine dehydrogenase	Xdh	5	Molecular Function:electron carrier activity (GO:0009055),Molecular Function:oxidoreductase activity (GO:0016491),Molecular Function:metal ion binding (GO:0046872),Molecular Function:iron-sulfur cluster binding (GO:0051536),Biological Process:oxidation-reduction process (GO:0055114)	--	--	ko00230 Purine metabolism ko00232 Caffeine metabolism ko00983 Drug metabolism - other enzymes ko01100 Metabolic pathways ko04146 Peroxisome	Xanthine dehydrogenase, molybdopterin-binding subunit B	F	Nucleotide transport and metabolism ;	IPR000674 [Aldehyde oxidase/xanthine dehydrogenase, a/b hammerhead] ; IPR001041[2Fe-2S ferredoxin-type iron-sulfur binding domain] ; IPR002346[Molybdopterin dehydrogenase, FAD-binding] ; IPR002888[[2Fe-2S]-binding] ; IPR005107[CO dehydrogenase flavoprotein, C-terminal] ; IPR008274[Aldehyde oxidase/xanthine dehydrogenase, molybdopterin binding]
ENSMUSP00000109705.1	capping protein (actin filament), gelsolin-like	Capg	--	--	capping protein (actin filament), gelsolin-like	--	--	--	--	--	IPR007123 [Gelsolin-like domain]
ENSMUSP00000099487.4	NOP56 ribonucleoprotein	Nop56	--	--	nucleolar protein 56	--	ko03008 Ribosome biogenesis in eukaryotes	RNA processing factor Prp31, contains Nop domain	J	Translation, ribosomal structure and biogenesis ;	IPR002687 [Nop domain] ; IPR012974[NOP5, N-terminal]
ENSMUSP00000106318.2	3-oxoacid CoA transferase 1	Oxct1	2	Biological Process:metabolic process (GO:0008152),Molecular Function:CoA-transferase activity (GO:0008410)	3-oxoacid CoA-transferase	2.8.3.5	ko00072 Synthesis and degradation of ketone bodies ko00280 Valine, leucine and isoleucine degradation ko00650 Butanoate metabolism	Acyl CoA:acetate/3-ketoacid CoA transferase, beta subunit	I	Lipid transport and metabolism ;	IPR004165 [Coenzyme A transferase family I]
ENSMUSP00000031779.10	calumenin	Calu	1	Molecular Function:calcium ion binding (GO:0005509)	--	--	--	Ca2+-binding protein, EF-hand superfamily	T	Signal transduction mechanisms ;	IPR002048 [EF-hand domain]
ENSMUSP00000034547.5	acetyl-Coenzyme A acetyltransferase 1	Acat1	1	Biological Process:metabolic process (GO:0008152)	acetyl-CoA C-acetyltransferase	2.3.1.9	ko00071 Fatty acid degradation ko00072 Synthesis and degradation of ketone bodies ko00280 Valine, leucine and isoleucine degradation ko00310 Lysine degradation ko00380 Tryptophan metabolism ko00620 Pyruvate metabolism ko00630 Glyoxylate and dicarboxylate metabolism ko00640 Propanoate metabolism ko00650 Butanoate metabolism ko00900 Terpenoid backbone biosynthesis ko01100 Metabolic pathways ko01200…	Acetyl-CoA acetyltransferase	I	Lipid transport and metabolism ;	IPR020616 [Thiolase, N-terminal] ; IPR020617[Thiolase, C-terminal]
ENSMUSP00000151629.1	thioredoxin reductase 1	Txnrd1	3	Molecular Function:oxidoreductase activity (GO:0016491),Biological Process:cell redox homeostasis (GO:0045454),Biological Process:oxidation-reduction process (GO:0055114)	thioredoxin reductase (NADPH)	1.8.1.9	ko00450 Selenocompound metabolism ko05200 Pathways in cancer ko05225 Hepatocellular carcinoma	Pyruvate/2-oxoglutarate dehydrogenase complex, dihydrolipoamide dehydrogenase (E3) component or related enzyme	C	Energy production and conversion ;	IPR004099 [Pyridine nucleotide-disulphide oxidoreductase, dimerisation domain] ; IPR023753[FAD/NAD(P)-binding domain]
ENSMUSP00000143438.1	actin related protein 2/3 complex, subunit 1B	Arpc1b	1	Molecular Function:protein binding (GO:0005515)	actin related protein 2/3 complex, subunit 1A/1B	--	ko04144 Endocytosis ko04666 Fc gamma R-mediated phagocytosis ko04810 Regulation of actin cytoskeleton ko05100 Bacterial invasion of epithelial cells ko05132 Salmonella infection	WD40 repeat	R	General function prediction only ;	IPR001680 [WD40 repeat]
ENSMUSP00000079257.6	SH3-domain kinase binding protein 1	Sh3kbp1	1	Molecular Function:protein binding (GO:0005515)	SH3 domain-containing kinase-binding protein 1	--	ko04144 Endocytosis	--	--	--	IPR001452 [SH3 domain]
ENSMUSP00000109327.1	tropomyosin 1, alpha	Tpm1	--	--	tropomyosin 1	--	ko04260 Cardiac muscle contraction ko04261 Adrenergic signaling in cardiomyocytes ko05206 MicroRNAs in cancer ko05410 Hypertrophic cardiomyopathy (HCM) ko05414 Dilated cardiomyopathy (DCM)	Cell division protein DamX, binds to the septal ring, contains C-terminal SPOR domain	D	Cell cycle control, cell division, chromosome partitioning ;	IPR000533 [Tropomyosin]
ENSMUSP00000105026.2	transportin 1	Tnpo1	2	Biological Process:intracellular protein transport (GO:0006886),Molecular Function:Ran GTPase binding (GO:0008536)	transportin-1	--	--	--	--	--	IPR001494 [Importin-beta, N-terminal domain]
ENSMUSP00000103400.3	RuvB-like protein 2	Ruvbl2	2	Molecular Function:DNA helicase activity (GO:0003678),Molecular Function:ATP binding (GO:0005524)	RuvB-like protein 2	3.6.4.12	--	DNA helicase TIP49, TBP-interacting protein	K	Transcription ;	IPR010339 [TIP49, C-terminal]
ENSMUSP00000102255.2	nardilysin, N-arginine dibasic convertase, NRD convertase 1	Nrd1	--	--	nardilysin	3.4.24.61	--	Secreted/periplasmic Zn-dependent peptidases, insulinase-like	O	Posttranslational modification, protein turnover, chaperones ;	IPR007863 [Peptidase M16, C-terminal] ; IPR011765[Peptidase M16, N-terminal] ; IPR032632[Peptidase M16, middle/third domain]
ENSMUSP00000050497.3	eosinophil peroxidase	Epx	--	--	eosinophil peroxidase	1.11.1.7	ko05310 Asthma	Ca2+-binding protein, RTX toxin-related	Q	Secondary metabolites biosynthesis, transport and catabolism ;	IPR019791 [Haem peroxidase, animal]
ENSMUSP00000154865.1	heterogeneous nuclear ribonucleoprotein A1	Hnrnpa1	1	Molecular Function:nucleic acid binding (GO:0003676)	heterogeneous nuclear ribonucleoprotein A1/A3	--	ko03040 Spliceosome	RNA recognition motif (RRM) domain	J	Translation, ribosomal structure and biogenesis ;	IPR000504 [RNA recognition motif domain] ; IPR021662[Nuclear factor hnRNPA1]
ENSMUSP00000153410.2	aldehyde dehydrogenase family 1, subfamily A1	Aldh1a1	3	Biological Process:metabolic process (GO:0008152),Molecular Function:oxidoreductase activity (GO:0016491),Biological Process:oxidation-reduction process (GO:0055114)	retinal dehydrogenase	1.2.1.36	ko00830 Retinol metabolism ko01100 Metabolic pathways	Acyl-CoA reductase or other NAD-dependent aldehyde dehydrogenase	C	Energy production and conversion ;	IPR015590 [Aldehyde dehydrogenase domain]
ENSMUSP00000046636.8	vitamin D binding protein	Gc	1	Cellular Component:extracellular space (GO:0005615)	vitamin D-binding protein	--	--	--	--	--	IPR014760 [Serum albumin, N-terminal] ; IPR015247[Vitamin D binding protein, domain III]
ENSMUSP00000145872.1	inner membrane protein, mitochondrial	Immt	--	--	mitofilin	--	--	--	--	--	IPR019133 [Mitochondrial inner membrane protein Mitofilin]
ENSMUSP00000021049.2	protease (prosome, macropain) 26S subunit, ATPase 5	Psmc5	1	Molecular Function:ATP binding (GO:0005524)	26S proteasome regulatory subunit T6	--	ko03050 Proteasome ko05169 Epstein-Barr virus infection	ATP-dependent 26S proteasome regulatory subunit	O	Posttranslational modification, protein turnover, chaperones ;	IPR003959 [ATPase, AAA-type, core]
ENSMUSP00000005057.6	thimet oligopeptidase 1	Thop1	2	Molecular Function:metalloendopeptidase activity (GO:0004222),Biological Process:proteolysis (GO:0006508)	thimet oligopeptidase	3.4.24.15	ko04614 Renin-angiotensin system ko05143 African trypanosomiasis	Zn-dependent oligopeptidase	E	Amino acid transport and metabolism ;	IPR001567 [Peptidase M3A/M3B catalytic domain]
ENSMUSP00000036705.8	cyclin G associated kinase	Gak	3	Molecular Function:protein kinase activity (GO:0004672),Molecular Function:ATP binding (GO:0005524),Biological Process:protein phosphorylation (GO:0006468)	cyclin G-associated kinase	2.7.11.1	--	Serine/threonine protein kinase	T	Signal transduction mechanisms ;	IPR000719 [Protein kinase domain] ; IPR001623[DnaJ domain] ; IPR014020[Tensin phosphatase, C2 domain]
ENSMUSP00000156976.1	bridging integrator 1	Bin1	2	Molecular Function:protein binding (GO:0005515),Cellular Component:cytoplasm (GO:0005737)	amphiphysin	--	ko04144 Endocytosis ko04666 Fc gamma R-mediated phagocytosis	--	--	--	IPR001452 [SH3 domain] ; IPR004148[BAR domain]
ENSMUSP00000001416.6	histidyl-tRNA synthetase	Hars	3	Molecular Function:aminoacyl-tRNA ligase activity (GO:0004812),Molecular Function:ATP binding (GO:0005524),Biological Process:tRNA aminoacylation for protein translation (GO:0006418)	histidyl-tRNA synthetase	6.1.1.21	ko00970 Aminoacyl-tRNA biosynthesis	Histidyl-tRNA synthetase	J	Translation, ribosomal structure and biogenesis ;	IPR000738 [WHEP-TRS domain] ; IPR004154[Anticodon-binding]
ENSMUSP00000099962.4	ribosomal protein L7A	Rpl7a	--	--	large subunit ribosomal protein L7Ae	--	ko03010 Ribosome	Ribosomal protein L7Ae or related RNA K-turn-binding protein	J	Translation, ribosomal structure and biogenesis ;	IPR004038 [Ribosomal protein L7Ae/L30e/S12e/Gadd45]
ENSMUSP00000035055.10	microtubule-associated protein 4	Map4	1	Molecular Function:tubulin binding (GO:0015631)	microtubule-associated protein 4	--	--	--	--	--	IPR001084 [Microtubule associated protein, tubulin-binding repeat]
ENSMUSP00000159304.1	protein disulfide isomerase associated 6	Pdia6	1	Biological Process:cell redox homeostasis (GO:0045454)	protein disulfide-isomerase A6	5.3.4.1	ko04141 Protein processing in endoplasmic reticulum	Negative regulator of GroEL, contains thioredoxin-like and TPR-like domains	O	Posttranslational modification, protein turnover, chaperones ;	IPR013766 [Thioredoxin domain]
ENSMUSP00000004745.8	syntaxin binding protein 2	Stxbp2	2	Biological Process:vesicle docking involved in exocytosis (GO:0006904),Biological Process:vesicle-mediated transport (GO:0016192)	syntaxin-binding protein 2	--	--	--	--	--	IPR001619 [Sec1-like protein]
ENSMUSP00000157402.1	asparaginyl-tRNA synthetase	Nars	5	Molecular Function:nucleotide binding (GO:0000166),Molecular Function:nucleic acid binding (GO:0003676),Molecular Function:aminoacyl-tRNA ligase activity (GO:0004812),Molecular Function:ATP binding (GO:0005524),Biological Process:tRNA aminoacylation for protein translation (GO:0006418)	asparaginyl-tRNA synthetase	6.1.1.22	ko00970 Aminoacyl-tRNA biosynthesis	Aspartyl/asparaginyl-tRNA synthetase	J	Translation, ribosomal structure and biogenesis ;	IPR004364 [Aminoacyl-tRNA synthetase, class II (D/K/N)] ; IPR004365[OB-fold nucleic acid binding domain, AA-tRNA synthetase-type]
ENSMUSP00000117987.1	peptidylprolyl isomerase A	Ppia	3	Biological Process:protein peptidyl-prolyl isomerization (GO:0000413),Molecular Function:peptidyl-prolyl cis-trans isomerase activity (GO:0003755),Biological Process:protein folding (GO:0006457)	peptidyl-prolyl cis-trans isomerase A (cyclophilin A)	5.2.1.8	ko04217 Necroptosis	Peptidyl-prolyl cis-trans isomerase (rotamase) - cyclophilin family	O	Posttranslational modification, protein turnover, chaperones ;	IPR002130 [Cyclophilin-type peptidyl-prolyl cis-trans isomerase domain]
ENSMUSP00000083928.3	mannosidase 2, alpha 1	Man2a1	5	Molecular Function:alpha-mannosidase activity (GO:0004559),Biological Process:carbohydrate metabolic process (GO:0005975),Biological Process:mannose metabolic process (GO:0006013),Molecular Function:zinc ion binding (GO:0008270),Molecular Function:mannosidase activity (GO:0015923)	alpha-mannosidase II	3.2.1.114	ko00510 N-Glycan biosynthesis ko01100 Metabolic pathways	Uncharacterized membrane protein	S	Function unknown ;	IPR000602 [Glycoside hydrolase family 38, N-terminal domain] ; IPR011682[Glycosyl hydrolase family 38, C-terminal] ; IPR015341[Glycoside hydrolase family 38, central domain]
ENSMUSP00000134735.1	proteasome (prosome, macropain) activator subunit 1 (PA28 alpha)	Psme1	1	Cellular Component:proteasome activator complex (GO:0008537)	proteasome activator subunit 1 (PA28 alpha)	--	ko03050 Proteasome ko04612 Antigen processing and presentation	--	--	--	IPR003185 [Proteasome activator pa28, N-terminal domain] ; IPR003186[Proteasome activator pa28, C-terminal domain]
ENSMUSP00000149483.1	interleukin enhancer binding factor 3	Ilf3	--	--	interleukin enhancer-binding factor 3	--	--	--	--	--	IPR006561 [DZF domain] ; IPR014720[Double-stranded RNA-binding domain]
ENSMUSP00000126768.1	biglycan	Bgn	1	Molecular Function:protein binding (GO:0005515)	biglycan	--	--	Leucine-rich repeat (LRR) protein	K	Transcription ;	IPR000372 [Leucine-rich repeat N-terminal domain] ; IPR001611[Leucine-rich repeat]
ENSMUSP00000148316.1	myosin IXb	Myo9b	5	Molecular Function:motor activity (GO:0003774),Molecular Function:protein binding (GO:0005515),Molecular Function:ATP binding (GO:0005524),Biological Process:signal transduction (GO:0007165),Cellular Component:myosin complex (GO:0016459)	myosin IX	--	--	--	--	--	IPR000048 [IQ motif, EF-hand binding site] ; IPR000159[Ras-associating (RA) domain] ; IPR000198[Rho GTPase-activating protein domain] ; IPR001609[Myosin head, motor domain]
ENSMUSP00000030090.3	aminolevulinate, delta-, dehydratase	Alad	3	Molecular Function:porphobilinogen synthase activity (GO:0004655),Biological Process:tetrapyrrole biosynthetic process (GO:0033014),Molecular Function:metal ion binding (GO:0046872)	porphobilinogen synthase	4.2.1.24	ko00860 Porphyrin and chlorophyll metabolism ko01100 Metabolic pathways	Delta-aminolevulinic acid dehydratase, porphobilinogen synthase	H	Coenzyme transport and metabolism ;	IPR001731 [Delta-aminolevulinic acid dehydratase]
ENSMUSP00000105094.2	topoisomerase (DNA) I	Top1	4	Molecular Function:DNA binding (GO:0003677),Molecular Function:DNA topoisomerase type I activity (GO:0003917),Cellular Component:chromosome (GO:0005694),Biological Process:DNA topological change (GO:0006265)	DNA topoisomerase I	5.99.1.2	--	DNA topoisomerase IB	L	Replication, recombination and repair ;	IPR008336 [DNA topoisomerase I, DNA binding, eukaryotic-type] ; IPR013500[DNA topoisomerase I, catalytic core, eukaryotic-type] ; IPR025834[Topoisomerase I C-terminal domain]
ENSMUSP00000033185.8	hemopexin	Hpx	--	--	hemopexin	--	--	--	--	--	IPR018487 [Hemopexin-like repeats]
ENSMUSP00000021375.5	SEC23 homolog A, COPII coat complex component	Sec23a	4	Biological Process:intracellular protein transport (GO:0006886),Biological Process:ER to Golgi vesicle-mediated transport (GO:0006888),Molecular Function:zinc ion binding (GO:0008270),Cellular Component:COPII vesicle coat (GO:0030127)	protein transport protein SEC23	--	ko04141 Protein processing in endoplasmic reticulum	--	--	--	IPR006895 [Zinc finger, Sec23/Sec24-type] ; IPR006896[Sec23/Sec24, trunk domain] ; IPR006900[Sec23/Sec24, helical domain] ; IPR007123[Gelsolin-like domain] ; IPR012990[Sec23/Sec24 beta-sandwich]
ENSMUSP00000050336.3	cytoskeleton-associated protein 4	Ckap4	--	--	cytoskeleton-associated protein 4	--	ko04141 Protein processing in endoplasmic reticulum	--	--	--	--
ENSMUSP00000136557.1	purine-nucleoside phosphorylase	Pnp	2	Molecular Function:catalytic activity (GO:0003824),Biological Process:nucleoside metabolic process (GO:0009116)	purine-nucleoside phosphorylase	2.4.2.1	ko00230 Purine metabolism ko00240 Pyrimidine metabolism ko00760 Nicotinate and nicotinamide metabolism ko01100 Metabolic pathways	Purine nucleoside phosphorylase	F	Nucleotide transport and metabolism ;	IPR000845 [Nucleoside phosphorylase domain]
ENSMUSP00000109331.1	tropomyosin 1, alpha	Tpm1	--	--	tropomyosin 1	--	ko04260 Cardiac muscle contraction ko04261 Adrenergic signaling in cardiomyocytes ko05206 MicroRNAs in cancer ko05410 Hypertrophic cardiomyopathy (HCM) ko05414 Dilated cardiomyopathy (DCM)	Chromosome segregation ATPase	D	Cell cycle control, cell division, chromosome partitioning ;	IPR000533 [Tropomyosin]
ENSMUSP00000022281.3	Mtr4 exosome RNA helicase	Mtrex	2	Molecular Function:nucleic acid binding (GO:0003676),Molecular Function:ATP binding (GO:0005524)	ATP-dependent RNA helicase DOB1	3.6.4.13	ko03018 RNA degradation	Superfamily II RNA helicase	L	Replication, recombination and repair ;	IPR001650 [Helicase, C-terminal] ; IPR011545[DEAD/DEAH box helicase domain] ; IPR012961[ATP-dependent RNA helicase Ski2, C-terminal] ; IPR025696[rRNA-processing arch domain]
ENSMUSP00000146177.1	coronin, actin binding protein 1A	Coro1a	1	Molecular Function:protein binding (GO:0005515)	coronin-1A	--	ko04145 Phagosome ko05152 Tuberculosis	WD40 repeat	R	General function prediction only ;	IPR001680 [WD40 repeat] ; IPR015048[Domain of unknown function DUF1899]
ENSMUSP00000011896.6	phosphoglycerate mutase 1	Pgam1	--	--	2,3-bisphosphoglycerate-dependent phosphoglycerate mutase	5.4.2.11	ko00010 Glycolysis / Gluconeogenesis ko00260 Glycine, serine and threonine metabolism ko01100 Metabolic pathways ko01200 Carbon metabolism ko01230 Biosynthesis of amino acids ko04922 Glucagon signaling pathway ko05230 Central carbon metabolism in cancer	Phosphoglycerate mutase (BPG-dependent)	G	Carbohydrate transport and metabolism ;	IPR013078 [Histidine phosphatase superfamily, clade-1]
ENSMUSP00000096397.3	EH-domain containing 2	Ehd2	1	Molecular Function:protein binding (GO:0005515)	EH domain-containing protein 2	--	ko04144 Endocytosis	Replication fork clamp-binding protein CrfC (dynamin-like GTPase family)	L	Replication, recombination and repair ;	IPR000261 [EH domain] ; IPR022812[Dynamin superfamily] ; IPR031692[EH domain-containing protein, N-terminal]
ENSMUSP00000023043.2	adenylosuccinate lyase	Adsl	--	--	adenylosuccinate lyase	4.3.2.2	ko00230 Purine metabolism ko00250 Alanine, aspartate and glutamate metabolism ko01100 Metabolic pathways	Adenylosuccinate lyase	F	Nucleotide transport and metabolism ;	IPR019468 [Adenylosuccinate lyase C-terminal] ; IPR022761[Fumarate lyase, N-terminal]
ENSMUSP00000032998.6	ribosomal protein S3	Rps3	1	Molecular Function:RNA binding (GO:0003723)	small subunit ribosomal protein S3e	--	ko03010 Ribosome	Ribosomal protein S3	J	Translation, ribosomal structure and biogenesis ;	IPR004044 [K Homology domain, type 2]
ENSMUSP00000035116.4	propionyl Coenzyme A carboxylase, beta polypeptide	Pccb	--	--	propionyl-CoA carboxylase beta chain	6.4.1.3	ko00280 Valine, leucine and isoleucine degradation ko00630 Glyoxylate and dicarboxylate metabolism ko00640 Propanoate metabolism ko01100 Metabolic pathways ko01200 Carbon metabolism	Acetyl-CoA carboxylase, carboxyltransferase component	I	Lipid transport and metabolism ;	IPR000022 [Carboxyl transferase]
ENSMUSP00000077909.5	serine (or cysteine) peptidase inhibitor, clade A, member 1D	Serpina1d	--	--	alpha-1-antitrypsin	--	ko04610 Complement and coagulation cascades	Serine protease inhibitor	O	Posttranslational modification, protein turnover, chaperones ;	IPR023796 [Serpin domain]
ENSMUSP00000130221.1	transcriptional regulator, SIN3A (yeast)	Sin3a	--	--	paired amphipathic helix protein Sin3a	--	ko04919 Thyroid hormone signaling pathway ko05016 Huntington's disease ko05202 Transcriptional misregulation in cancer	--	--	--	IPR003822 [Paired amphipathic helix] ; IPR013194[Histone deacetylase interacting domain] ; IPR031693[Sin3, C-terminal]
ENSMUSP00000132486.1	family with sequence similarity 49, member B	Fam49b	--	--	--	--	--	--	--	--	IPR009828 [Protein of unknown function DUF1394]
ENSMUSP00000075501.3	myosin VI	Myo6	3	Molecular Function:motor activity (GO:0003774),Molecular Function:ATP binding (GO:0005524),Cellular Component:myosin complex (GO:0016459)	myosin VI	--	--	--	--	--	IPR001609 [Myosin head, motor domain] ; IPR032412[Myosin VI, cargo binding domain]
ENSMUSP00000130666.1	methionine-tRNA synthetase 1	Mars1	4	Molecular Function:nucleotide binding (GO:0000166),Molecular Function:aminoacyl-tRNA ligase activity (GO:0004812),Molecular Function:ATP binding (GO:0005524),Biological Process:tRNA aminoacylation for protein translation (GO:0006418)	methionyl-tRNA synthetase	6.1.1.10	ko00450 Selenocompound metabolism ko00970 Aminoacyl-tRNA biosynthesis	Methionyl-tRNA synthetase	J	Translation, ribosomal structure and biogenesis ;	IPR000738 [WHEP-TRS domain] ; IPR004046[Glutathione S-transferase, C-terminal] ; IPR015413[Methionyl/Leucyl tRNA synthetase]
ENSMUSP00000100868.2	SWI/SNF related, matrix associated, actin dependent regulator of chromatin, subfamily c, member 2	Smarcc2	1	Molecular Function:protein binding (GO:0005515)	SWI/SNF related-matrix-associated actin-dependent regulator of chromatin subfamily C	--	ko05225 Hepatocellular carcinoma	--	--	--	IPR001005 [SANT/Myb domain] ; IPR007526[SWIRM domain] ; IPR032448[SMARCC, SWIRM-associated domain] ; IPR032450[SMARCC, N-terminal] ; IPR032451[SMARCC, C-terminal]
ENSMUSP00000099885.3	serine/threonine kinase 10	Stk10	4	Molecular Function:protein kinase activity (GO:0004672),Molecular Function:protein serine/threonine kinase activity (GO:0004674),Molecular Function:ATP binding (GO:0005524),Biological Process:protein phosphorylation (GO:0006468)	serine/threonine kinase 10	2.7.11.1	ko04914 Progesterone-mediated oocyte maturation	Serine/threonine protein kinase	T	Signal transduction mechanisms ;	IPR000719 [Protein kinase domain] ; IPR022165[Polo kinase kinase]
ENSMUSP00000037613.6	fibrillarin	Fbl	4	Molecular Function:RNA binding (GO:0003723),Biological Process:rRNA processing (GO:0006364),Biological Process:tRNA processing (GO:0008033),Molecular Function:methyltransferase activity (GO:0008168)	rRNA 2'-O-methyltransferase fibrillarin	2.1.1.-	ko03008 Ribosome biogenesis in eukaryotes	Fibrillarin-like rRNA methylase	J	Translation, ribosomal structure and biogenesis ;	IPR000692 [Fibrillarin]
ENSMUSP00000041814.8	lon peptidase 1, mitochondrial	Lonp1	4	Molecular Function:ATP-dependent peptidase activity (GO:0004176),Molecular Function:serine-type endopeptidase activity (GO:0004252),Molecular Function:ATP binding (GO:0005524),Biological Process:proteolysis (GO:0006508)	ATP-dependent Lon protease	3.4.21.53	--	ATP-dependent Lon protease, bacterial type	O	Posttranslational modification, protein turnover, chaperones ;	IPR003111 [ATP-dependent protease La (LON), substrate-binding domain] ; IPR003959[ATPase, AAA-type, core] ; IPR008269[Peptidase S16, Lon C-terminal]
ENSMUSP00000076294.5	poly(rC) binding protein 2	Pcbp2	1	Molecular Function:RNA binding (GO:0003723)	poly(rC)-binding protein 2	--	ko04216 Ferroptosis	--	--	--	IPR004088 [K Homology domain, type 1]
ENSMUSP00000101669.3	tyrosyl-tRNA synthetase	Yars	5	Molecular Function:tRNA binding (GO:0000049),Molecular Function:nucleotide binding (GO:0000166),Molecular Function:aminoacyl-tRNA ligase activity (GO:0004812),Molecular Function:ATP binding (GO:0005524),Biological Process:tRNA aminoacylation for protein translation (GO:0006418)	tyrosyl-tRNA synthetase	6.1.1.1	ko00970 Aminoacyl-tRNA biosynthesis	Tryptophanyl-tRNA synthetase	J	Translation, ribosomal structure and biogenesis ;	IPR002305 [Aminoacyl-tRNA synthetase, class Ic] ; IPR002547[tRNA-binding domain]
ENSMUSP00000082130.4	serine (or cysteine) peptidase inhibitor, clade A, member 1E	Serpina1e	--	--	alpha-1-antitrypsin	--	ko04610 Complement and coagulation cascades	Serine protease inhibitor	O	Posttranslational modification, protein turnover, chaperones ;	IPR023796 [Serpin domain]
ENSMUSP00000026289.3	hydroxysteroid (17-beta) dehydrogenase 10	Hsd17b10	--	--	--	--	ko00280 Valine, leucine and isoleucine degradation ko01100 Metabolic pathways ko05010 Alzheimer's disease	NAD(P)-dependent dehydrogenase, short-chain alcohol dehydrogenase family	IQR	Lipid transport and metabolism ; Secondary metabolites biosynthesis, transport and catabolism ; General function prediction only ;	IPR002347 [Short-chain dehydrogenase/reductase SDR]
ENSMUSP00000133117.1	fibrinogen alpha chain	Fga	5	Molecular Function:receptor binding (GO:0005102),Cellular Component:fibrinogen complex (GO:0005577),Biological Process:signal transduction (GO:0007165),Biological Process:platelet activation (GO:0030168),Biological Process:protein polymerization (GO:0051258)	fibrinogen alpha chain	--	ko04610 Complement and coagulation cascades ko04611 Platelet activation	--	--	--	IPR002181 [Fibrinogen, alpha/beta/gamma chain, C-terminal globular domain] ; IPR012290[Fibrinogen, alpha/beta/gamma chain, coiled coil domain] ; IPR021996[Fibrinogen alpha C domain]
ENSMUSP00000109267.2	Rho GTPase activating protein 25	Arhgap25	1	Biological Process:signal transduction (GO:0007165)	Rho GTPase-activating protein 22/24/25	--	--	--	--	--	IPR000198 [Rho GTPase-activating protein domain] ; IPR001849[Pleckstrin homology domain]
ENSMUSP00000044554.6	fermitin family member 2	Fermt2	--	--	kindlin 2	--	--	--	--	--	IPR001849 [Pleckstrin homology domain] ; IPR019748[FERM central domain]
ENSMUSP00000017430.5	glyoxalase domain containing 4	Glod4	--	--	--	--	--	Catechol 2,3-dioxygenase or other lactoylglutathione lyase family enzyme	Q	Secondary metabolites biosynthesis, transport and catabolism ;	--
ENSMUSP00000055455.5	coproporphyrinogen oxidase	Cpox	3	Molecular Function:coproporphyrinogen oxidase activity (GO:0004109),Biological Process:porphyrin-containing compound biosynthetic process (GO:0006779),Biological Process:oxidation-reduction process (GO:0055114)	coproporphyrinogen III oxidase	1.3.3.3	ko00860 Porphyrin and chlorophyll metabolism ko01100 Metabolic pathways	Coproporphyrinogen III oxidase	H	Coenzyme transport and metabolism ;	IPR001260 [Coproporphyrinogen III oxidase, aerobic]
ENSMUSP00000032336.4	phospholipase B domain containing 1	Plbd1	--	--	--	--	--	Aminopeptidase N	E	Amino acid transport and metabolism ;	IPR007000 [Phospholipase B-like]
ENSMUSP00000000137.7	ARP2 actin-related protein 2	Actr2	--	--	actin-related protein 2	--	ko04530 Tight junction	Actin-related protein	Z	Cytoskeleton ;	IPR004000 [Actin family]
ENSMUSP00000001480.7	aminopeptidase puromycin sensitive	Npepps	2	Molecular Function:metallopeptidase activity (GO:0008237),Molecular Function:zinc ion binding (GO:0008270)	puromycin-sensitive aminopeptidase	3.4.11.-	--	Aminopeptidase N	E	Amino acid transport and metabolism ;	IPR014782 [Peptidase M1, membrane alanine aminopeptidase, N-terminal] ; IPR024571[ERAP1-like C-terminal domain]
ENSMUSP00000037719.8	transforming growth factor, beta induced	Tgfbi	--	--	transforming growth factor-beta-induced protein	--	--	Uncaracterized surface protein containing fasciclin (FAS1) repeats	R	General function prediction only ;	IPR000782 [FAS1 domain]
ENSMUSP00000072840.3	SH3-domain kinase binding protein 1	Sh3kbp1	1	Molecular Function:protein binding (GO:0005515)	SH3 domain-containing kinase-binding protein 1	--	ko04144 Endocytosis	--	--	--	IPR001452 [SH3 domain]
ENSMUSP00000048667.8	coagulation factor XIII, A1 subunit	F13a1	2	Molecular Function:protein-glutamine gamma-glutamyltransferase activity (GO:0003810),Biological Process:peptide cross-linking (GO:0018149)	coagulation factor XIII A1 polypeptide	2.3.2.13	ko04610 Complement and coagulation cascades	--	--	--	IPR001102 [Transglutaminase, N-terminal] ; IPR002931[Transglutaminase-like] ; IPR008958[Transglutaminase, C-terminal]
ENSMUSP00000092002.4	ferritin light polypeptide 1	Ftl1	2	Biological Process:cellular iron ion homeostasis (GO:0006879),Molecular Function:ferric iron binding (GO:0008199)	ferritin light chain	--	ko04216 Ferroptosis ko04217 Necroptosis ko04978 Mineral absorption	Ferritin	P	Inorganic ion transport and metabolism ;	IPR008331 [Ferritin/DPS protein domain]
ENSMUSP00000053877.6	family with sequence similarity 120, member A	Fam120a	--	--	--	--	--	--	--	--	--
ENSMUSP00000110725.2	stromal antigen 2	Stag2	--	--	cohesin complex subunit SA-1/2	--	ko04110 Cell cycle	--	--	--	IPR013721 [STAG]
ENSMUSP00000112453.1	Son DNA binding protein	Son	1	Molecular Function:nucleic acid binding (GO:0003676)	--	--	--	Phage-related protein, tail component	X	Mobilome: prophages, transposons;	IPR000467 [G-patch domain]
ENSMUSP00000033176.5	ubiquinol cytochrome c reductase core protein 2	Uqcrc2	--	--	ubiquinol-cytochrome c reductase core subunit 2	--	ko00190 Oxidative phosphorylation ko01100 Metabolic pathways ko04260 Cardiac muscle contraction ko04932 Non-alcoholic fatty liver disease (NAFLD) ko05010 Alzheimer's disease ko05012 Parkinson's disease ko05016 Huntington's disease	Predicted Zn-dependent peptidase	R	General function prediction only ;	IPR007863 [Peptidase M16, C-terminal] ; IPR011765[Peptidase M16, N-terminal]
ENSMUSP00000028522.3	integrin alpha 6	Itga6	--	--	integrin alpha 6	--	ko04151 PI3K-Akt signaling pathway ko04510 Focal adhesion ko04512 ECM-receptor interaction ko04514 Cell adhesion molecules (CAMs) ko04640 Hematopoietic cell lineage ko04810 Regulation of actin cytoskeleton ko05145 Toxoplasmosis ko05165 Human papillomavirus infection ko05200 Pathways in cancer ko05222 Small cell lung cancer ko05410 Hypertrophic cardiomyopathy (HCM) ko05412 Arrhythmogenic right ven…	Cytolysin, a secreted calcineurin-like phosphatase	U	Intracellular trafficking, secretion, and vesicular transport ;	IPR013649 [Integrin alpha-2] ; IPR018184[Integrin alpha chain, C-terminal cytoplasmic region, conserved site]
ENSMUSP00000076989.7	heterogeneous nuclear ribonucleoprotein H1	Hnrnph1	1	Molecular Function:nucleic acid binding (GO:0003676)	heterogeneous nuclear ribonucleoprotein F/H	--	--	--	--	--	IPR000504 [RNA recognition motif domain] ; IPR012996[Zinc finger, CHHC-type]
ENSMUSP00000023531.8	hematopoietic cell specific Lyn substrate 1	Hcls1	1	Molecular Function:protein binding (GO:0005515)	cortactin	--	ko04530 Tight junction ko05100 Bacterial invasion of epithelial cells ko05205 Proteoglycans in cancer	--	--	--	IPR001452 [SH3 domain] ; IPR003134[Hs1/Cortactin]
ENSMUSP00000158895.1	integrin alpha 6	Itga6	--	--	integrin alpha 6	--	ko04151 PI3K-Akt signaling pathway ko04510 Focal adhesion ko04512 ECM-receptor interaction ko04514 Cell adhesion molecules (CAMs) ko04640 Hematopoietic cell lineage ko04810 Regulation of actin cytoskeleton ko05145 Toxoplasmosis ko05165 Human papillomavirus infection ko05200 Pathways in cancer ko05222 Small cell lung cancer ko05410 Hypertrophic cardiomyopathy (HCM) ko05412 Arrhythmogenic right ven…	Cytolysin, a secreted calcineurin-like phosphatase	U	Intracellular trafficking, secretion, and vesicular transport ;	IPR013649 [Integrin alpha-2]
ENSMUSP00000009774.9	protein phosphatase 2 (formerly 2A), catalytic subunit, beta isoform	Ppp2cb	1	Molecular Function:hydrolase activity (GO:0016787)	serine/threonine-protein phosphatase 2A catalytic subunit	3.1.3.16	ko03015 mRNA surveillance pathway ko04071 Sphingolipid signaling pathway ko04114 Oocyte meiosis ko04136 Autophagy - other ko04140 Autophagy - animal ko04151 PI3K-Akt signaling pathway ko04152 AMPK signaling pathway ko04261 Adrenergic signaling in cardiomyocytes ko04350 TGF-beta signaling pathway ko04390 Hippo signaling pathway ko04530 Tight junction ko04728 Dopaminergic synapse ko04730 Long-term …	Diadenosine tetraphosphatase ApaH/serine/threonine protein phosphatase, PP2A family	T	Signal transduction mechanisms ;	IPR004843 [Calcineurin-like phosphoesterase domain, ApaH type]
ENSMUSP00000081142.3	TAR DNA binding protein	Tardbp	1	Molecular Function:nucleic acid binding (GO:0003676)	--	--	--	RNA recognition motif (RRM) domain	J	Translation, ribosomal structure and biogenesis ;	IPR000504 [RNA recognition motif domain]
ENSMUSP00000021197.3	bleomycin hydrolase	Blmh	2	Molecular Function:cysteine-type endopeptidase activity (GO:0004197),Biological Process:proteolysis (GO:0006508)	bleomycin hydrolase	3.4.22.40	--	Aminopeptidase C	E	Amino acid transport and metabolism ;	IPR004134 [Peptidase C1B, bleomycin hydrolase]
ENSMUSP00000109305.1	annexin A4	Anxa4	2	Molecular Function:calcium ion binding (GO:0005509),Molecular Function:calcium-dependent phospholipid binding (GO:0005544)	annexin A4	--	--	Tfp pilus assembly protein FimV	NW	Cell motility ; Extracellular structures ;	IPR018502 [Annexin repeat]
ENSMUSP00000116360.1	eukaryotic translation elongation factor 1 delta (guanine nucleotide exchange protein)	Eef1d	2	Molecular Function:translation elongation factor activity (GO:0003746),Biological Process:translational elongation (GO:0006414)	elongation factor 1-delta	--	ko05168 Herpes simplex infection	--	--	--	IPR014038 [Translation elongation factor EF1B, beta/delta subunit, guanine nucleotide exchange domain] ; IPR018940[Elongation factor 1 beta central acidic region, eukaryote]
ENSMUSP00000106656.1	guanine nucleotide binding protein (G protein), beta 2	Gnb2	1	Molecular Function:protein binding (GO:0005515)	guanine nucleotide-binding protein G(I)/G(S)/G(T) subunit beta-2	--	ko04014 Ras signaling pathway ko04062 Chemokine signaling pathway ko04151 PI3K-Akt signaling pathway ko04371 Apelin signaling pathway ko04713 Circadian entrainment ko04723 Retrograde endocannabinoid signaling ko04724 Glutamatergic synapse ko04725 Cholinergic synapse ko04726 Serotonergic synapse ko04727 GABAergic synapse ko04728 Dopaminergic synapse ko04926 Relaxin signaling pathway ko05032 Morphi…	WD40 repeat	R	General function prediction only ;	IPR001680 [WD40 repeat]
ENSMUSP00000089296.5	H2B clustered histone 6	H2bc6	1	Molecular Function:DNA binding (GO:0003677)	histone H2B	--	ko05034 Alcoholism ko05203 Viral carcinogenesis ko05322 Systemic lupus erythematosus	--	--	--	IPR007125 [Histone H2A/H2B/H3]
ENSMUSP00000035237.6	ubiquitin specific peptidase 4 (proto-oncogene)	Usp4	3	Molecular Function:thiol-dependent ubiquitin-specific protease activity (GO:0004843),Biological Process:protein deubiquitination (GO:0016579),Molecular Function:thiol-dependent ubiquitinyl hydrolase activity (GO:0036459)	ubiquitin carboxyl-terminal hydrolase 4/11	3.4.19.12	--	Ubiquitin C-terminal hydrolase	O	Posttranslational modification, protein turnover, chaperones ;	IPR001394 [Peptidase C19, ubiquitin carboxyl-terminal hydrolase] ; IPR006615[Peptidase C19, ubiquitin-specific peptidase, DUSP domain] ; IPR028135[Ubiquitin-like domain, USP-type]
ENSMUSP00000143618.1	far upstream element (FUSE) binding protein 1	Fubp1	1	Molecular Function:RNA binding (GO:0003723)	far upstream element-binding protein	--	--	--	--	--	IPR004088 [K Homology domain, type 1] ; IPR015096[Domain of unknown function DUF1897]
ENSMUSP00000123765.1	succinate-Coenzyme A ligase, ADP-forming, beta subunit	Sucla2	2	Molecular Function:catalytic activity (GO:0003824),Biological Process:metabolic process (GO:0008152)	--	--	ko00020 Citrate cycle (TCA cycle) ko00640 Propanoate metabolism ko01100 Metabolic pathways ko01200 Carbon metabolism	Succinyl-CoA synthetase, beta subunit	C	Energy production and conversion ;	IPR005811 [ATP-citrate lyase/succinyl-CoA ligase] ; IPR013650[ATP-grasp fold, succinyl-CoA synthetase-type]
ENSMUSP00000088174.6	RAS-related protein 1a	Rap1a	2	Molecular Function:GTP binding (GO:0005525),Biological Process:small GTPase mediated signal transduction (GO:0007264)	Ras-related protein Rap-1A	--	ko04010 MAPK signaling pathway ko04014 Ras signaling pathway ko04015 Rap1 signaling pathway ko04024 cAMP signaling pathway ko04062 Chemokine signaling pathway ko04510 Focal adhesion ko04530 Tight junction ko04611 Platelet activation ko04670 Leukocyte transendothelial migration ko04720 Long-term potentiation ko04722 Neurotrophin signaling pathway ko04972 Pancreatic secretion ko05211 Renal cell car…	GTPase SAR1 family domain	R	General function prediction only ;	IPR001806 [Small GTPase superfamily]
ENSMUSP00000028617.6	apoptosis inhibitor 5	Api5	--	--	--	--	--	--	--	--	IPR008383 [Apoptosis inhibitory 5]
ENSMUSP00000033182.3	integrin linked kinase	Ilk	2	Molecular Function:protein kinase activity (GO:0004672),Biological Process:protein phosphorylation (GO:0006468)	integrin-linked kinase	2.7.11.1	ko03320 PPAR signaling pathway ko04360 Axon guidance ko04510 Focal adhesion ko05100 Bacterial invasion of epithelial cells ko05213 Endometrial cancer	Ankyrin repeat	T	Signal transduction mechanisms ;	IPR001245 [Serine-threonine/tyrosine-protein kinase catalytic domain] ; IPR020683[Ankyrin repeat-containing domain]
ENSMUSP00000144047.1	protein phosphatase 1 catalytic subunit beta	Ppp1cb	1	Molecular Function:hydrolase activity (GO:0016787)	serine/threonine-protein phosphatase PP1 catalytic subunit	3.1.3.16	ko03015 mRNA surveillance pathway ko04022 cGMP-PKG signaling pathway ko04024 cAMP signaling pathway ko04114 Oocyte meiosis ko04218 Cellular senescence ko04261 Adrenergic signaling in cardiomyocytes ko04270 Vascular smooth muscle contraction ko04390 Hippo signaling pathway ko04510 Focal adhesion ko04611 Platelet activation ko04720 Long-term potentiation ko04728 Dopaminergic synapse ko04750 Inflamm…	Diadenosine tetraphosphatase ApaH/serine/threonine protein phosphatase, PP2A family	T	Signal transduction mechanisms ;	IPR004843 [Calcineurin-like phosphoesterase domain, ApaH type] ; IPR031675[Serine-threonine protein phosphatase, N-terminal]
ENSMUSP00000036881.8	ATP-binding cassette, sub-family F (GCN20), member 1	Abcf1	2	Molecular Function:ATP binding (GO:0005524),Molecular Function:ATPase activity (GO:0016887)	ATP-binding cassette, subfamily F, member 1	--	--	ATPase components of ABC transporters with duplicated ATPase domains	R	General function prediction only ;	IPR003439 [ABC transporter-like] ; IPR032781[ABC-transporter extension domain]
ENSMUSP00000101595.1	erythrocyte membrane protein band 4.1	Epb41	5	Molecular Function:actin binding (GO:0003779),Molecular Function:structural molecule activity (GO:0005198),Cellular Component:cytoskeleton (GO:0005856),Molecular Function:cytoskeletal protein binding (GO:0008092),Biological Process:cortical actin cytoskeleton organization (GO:0030866)	erythrocyte membrane protein band 4.1	--	--	--	--	--	IPR007477 [SAB domain] ; IPR008379[Band 4.1, C-terminal] ; IPR014847[FERM adjacent (FA)] ; IPR018979[FERM, N-terminal] ; IPR018980[FERM, C-terminal PH-like domain] ; IPR019748[FERM central domain]
ENSMUSP00000061900.7	interferon activated gene 209	Ifi209	--	--	--	--	--	--	--	--	IPR004020 [DAPIN domain] ; IPR004021[HIN-200/IF120x]
ENSMUSP00000155292.1	poly(rC) binding protein 2	Pcbp2	1	Molecular Function:RNA binding (GO:0003723)	poly(rC)-binding protein 2	--	ko04216 Ferroptosis	--	--	--	IPR004088 [K Homology domain, type 1]
ENSMUSP00000018353.7	serine/threonine kinase 4	Stk4	4	Molecular Function:protein kinase activity (GO:0004672),Molecular Function:protein serine/threonine kinase activity (GO:0004674),Molecular Function:ATP binding (GO:0005524),Biological Process:protein phosphorylation (GO:0006468)	serine/threonine kinase 4	--	ko04010 MAPK signaling pathway ko04014 Ras signaling pathway ko04068 FoxO signaling pathway ko05200 Pathways in cancer ko05223 Non-small cell lung cancer	Serine/threonine protein kinase	T	Signal transduction mechanisms ;	IPR000719 [Protein kinase domain] ; IPR024205[Mst1 SARAH domain]
ENSMUSP00000152229.1	pitrilysin metallepetidase 1	Pitrm1	1	Biological Process:proteolysis (GO:0006508)	presequence protease	3.4.24.-	--	Zn-dependent peptidase, M16 (insulinase) family	O	Posttranslational modification, protein turnover, chaperones ;	IPR007863 [Peptidase M16, C-terminal] ; IPR011765[Peptidase M16, N-terminal] ; IPR013578[Peptidase M16C associated]
ENSMUSP00000022340.3	nidogen 2	Nid2	2	Molecular Function:calcium ion binding (GO:0005509),Biological Process:cell-matrix adhesion (GO:0007160)	nidogen (entactin)	--	--	Glucose/arabinose dehydrogenase, beta-propeller fold	G	Carbohydrate transport and metabolism ;	IPR000033 [LDLR class B repeat] ; IPR000716[Thyroglobulin type-1] ; IPR001881[EGF-like calcium-binding domain] ; IPR003886[NIDO domain] ; IPR006605[G2 nidogen/fibulin G2F]
ENSMUSP00000023803.6	keratin 18	Krt18	2	Molecular Function:structural molecule activity (GO:0005198),Cellular Component:intermediate filament (GO:0005882)	type I keratin, acidic	--	--	--	--	--	IPR001664 [Intermediate filament protein]
ENSMUSP00000093955.4	eukaryotic translation elongation factor 1 gamma	Eef1g	3	Molecular Function:translation elongation factor activity (GO:0003746),Molecular Function:protein binding (GO:0005515),Biological Process:translational elongation (GO:0006414)	elongation factor 1-gamma	--	ko05134 Legionellosis	Glutathione S-transferase	O	Posttranslational modification, protein turnover, chaperones ;	IPR001662 [Translation elongation factor EF1B, gamma chain, conserved] ; IPR004045[Glutathione S-transferase, N-terminal] ; IPR004046[Glutathione S-transferase, C-terminal]
ENSMUSP00000048416.8	COP9 signalosome subunit 4	Cops4	1	Molecular Function:protein binding (GO:0005515)	COP9 signalosome complex subunit 4	--	--	--	--	--	IPR000717 [Proteasome component (PCI) domain]
ENSMUSP00000135394.1	esterase D/formylglutathione hydrolase	Esd	--	--	S-formylglutathione hydrolase	3.1.2.12	ko01200 Carbon metabolism	S-formylglutathione hydrolase FrmB	V	Defense mechanisms ;	IPR000801 [Putative esterase]
ENSMUSP00000001226.3	SH3-domain binding protein 1	Sh3bp1	3	Molecular Function:protein binding (GO:0005515),Cellular Component:cytoplasm (GO:0005737),Biological Process:signal transduction (GO:0007165)	SH3-domain binding protein 1	--	--	--	--	--	IPR000198 [Rho GTPase-activating protein domain] ; IPR004148[BAR domain]
ENSMUSP00000024860.7	EH-domain containing 3	Ehd3	1	Molecular Function:protein binding (GO:0005515)	EH domain-containing protein 3	--	ko04144 Endocytosis	Replication fork clamp-binding protein CrfC (dynamin-like GTPase family)	L	Replication, recombination and repair ;	IPR000261 [EH domain] ; IPR022812[Dynamin superfamily] ; IPR031692[EH domain-containing protein, N-terminal]
ENSMUSP00000087967.7	calumenin	Calu	1	Molecular Function:calcium ion binding (GO:0005509)	--	--	--	Ca2+-binding protein, EF-hand superfamily	T	Signal transduction mechanisms ;	IPR002048 [EF-hand domain]
ENSMUSP00000124625.1	tryptophanyl-tRNA synthetase	Wars	4	Molecular Function:nucleotide binding (GO:0000166),Molecular Function:aminoacyl-tRNA ligase activity (GO:0004812),Molecular Function:ATP binding (GO:0005524),Biological Process:tRNA aminoacylation for protein translation (GO:0006418)	tryptophanyl-tRNA synthetase	6.1.1.2	ko00970 Aminoacyl-tRNA biosynthesis	Tryptophanyl-tRNA synthetase	J	Translation, ribosomal structure and biogenesis ;	IPR000738 [WHEP-TRS domain] ; IPR002305[Aminoacyl-tRNA synthetase, class Ic]
ENSMUSP00000025181.10	histocompatibility 2, K1, K region	H2-K1	2	Biological Process:immune response (GO:0006955),Biological Process:antigen processing and presentation (GO:0019882)	major histocompatibility complex, class I	--	ko04144 Endocytosis ko04145 Phagosome ko04218 Cellular senescence ko04514 Cell adhesion molecules (CAMs) ko04612 Antigen processing and presentation ko04940 Type I diabetes mellitus ko05165 Human papillomavirus infection ko05166 HTLV-I infection ko05167 Kaposi's sarcoma-associated herpesvirus infection ko05168 Herpes simplex infection ko05169 Epstein-Barr virus infection ko05203 Viral carcinogene…	--	--	--	IPR003597 [Immunoglobulin C1-set] ; IPR010579[MHC class I, alpha chain, C-terminal] ; IPR011161[MHC class I-like antigen recognition-like]
ENSMUSP00000143844.1	muscle glycogen phosphorylase	Pygm	2	Biological Process:carbohydrate metabolic process (GO:0005975),Molecular Function:glycogen phosphorylase activity (GO:0008184)	glycogen phosphorylase	2.4.1.1	ko00500 Starch and sucrose metabolism ko01100 Metabolic pathways ko04217 Necroptosis ko04910 Insulin signaling pathway ko04922 Glucagon signaling pathway ko04931 Insulin resistance	Glucan phosphorylase	G	Carbohydrate transport and metabolism ;	IPR000811 [Glycosyl transferase, family 35]
ENSMUSP00000024047.5	twinfilin actin binding protein 2	Twf2	2	Molecular Function:actin binding (GO:0003779),Cellular Component:intracellular (GO:0005622)	twinfilin	--	--	--	--	--	IPR002108 [Actin-depolymerising factor homology domain]
ENSMUSP00000008893.8	coronin, actin binding protein 1B	Coro1b	1	Molecular Function:protein binding (GO:0005515)	coronin-1B/1C/6	--	--	Membrane protein involved in colicin uptake	M	Cell wall/membrane/envelope biogenesis ;	IPR001680 [WD40 repeat] ; IPR015048[Domain of unknown function DUF1899]
ENSMUSP00000042967.7	NADH:ubiquinone oxidoreductase core subunit V1	Ndufv1	--	--	--	--	ko00190 Oxidative phosphorylation ko01100 Metabolic pathways ko04723 Retrograde endocannabinoid signaling ko04932 Non-alcoholic fatty liver disease (NAFLD) ko05010 Alzheimer's disease ko05012 Parkinson's disease ko05016 Huntington's disease	NADH:ubiquinone oxidoreductase, NADH-binding 51 kD subunit (chain F)	C	Energy production and conversion ;	IPR011538 [NADH-ubiquinone oxidoreductase 51 kDa subunit, FMN-binding domain] ; IPR019554[Soluble ligand binding domain] ; IPR019575[NADH-ubiquinone oxidoreductase 51 kDa subunit, iron-sulphur binding domain]
ENSMUSP00000076971.6	structure specific recognition protein 1	Ssrp1	--	--	structure-specific recognition protein 1	--	--	--	--	--	IPR009071 [High mobility group box domain] ; IPR013719[Domain of unknown function DUF1747] ; IPR024954[SSRP1 domain]
ENSMUSP00000148329.1	DEAD (Asp-Glu-Ala-Asp) box polypeptide 39	Ddx39	2	Molecular Function:nucleic acid binding (GO:0003676),Molecular Function:ATP binding (GO:0005524)	ATP-dependent RNA helicase DDX39	3.6.4.13	--	Superfamily II DNA and RNA helicase	L	Replication, recombination and repair ;	IPR001650 [Helicase, C-terminal] ; IPR011545[DEAD/DEAH box helicase domain]
ENSMUSP00000079070.6	poly(A) binding protein, cytoplasmic 4	Pabpc4	2	Molecular Function:nucleic acid binding (GO:0003676),Molecular Function:RNA binding (GO:0003723)	polyadenylate-binding protein	--	ko03013 RNA transport ko03015 mRNA surveillance pathway ko03018 RNA degradation	RNA recognition motif (RRM) domain	J	Translation, ribosomal structure and biogenesis ;	IPR000504 [RNA recognition motif domain] ; IPR002004[Polyadenylate-binding protein/Hyperplastic disc protein]
ENSMUSP00000079379.6	ATP-binding cassette, sub-family E (OABP), member 1	Abce1	2	Molecular Function:ATP binding (GO:0005524),Molecular Function:ATPase activity (GO:0016887)	ATP-binding cassette, sub-family E, member 1	--	--	Translation initiation factor RLI1, contains Fe-S and AAA+ ATPase domains	J	Translation, ribosomal structure and biogenesis ;	IPR003439 [ABC transporter-like] ; IPR007209[RNase L inhibitor RLI, possible metal-binding domain] ; IPR017896[4Fe-4S ferredoxin-type, iron-sulphur binding domain]
ENSMUSP00000018470.3	tyrosine 3-monooxygenase/tryptophan 5-monooxygenase activation protein, beta polypeptide	Ywhab	--	--	14-3-3 protein beta/theta/zeta	--	ko04110 Cell cycle ko04114 Oocyte meiosis ko04151 PI3K-Akt signaling pathway ko04390 Hippo signaling pathway ko05161 Hepatitis B ko05169 Epstein-Barr virus infection ko05203 Viral carcinogenesis	--	--	--	IPR023410 [14-3-3 domain]
ENSMUSP00000152813.1	Rho-associated coiled-coil containing protein kinase 2	Rock2	4	Molecular Function:protein kinase activity (GO:0004672),Molecular Function:ATP binding (GO:0005524),Biological Process:protein phosphorylation (GO:0006468),Molecular Function:Rho GTPase binding (GO:0017048)	Rho-associated protein kinase 2	2.7.11.1	ko04022 cGMP-PKG signaling pathway ko04024 cAMP signaling pathway ko04062 Chemokine signaling pathway ko04071 Sphingolipid signaling pathway ko04270 Vascular smooth muscle contraction ko04310 Wnt signaling pathway ko04360 Axon guidance ko04510 Focal adhesion ko04530 Tight junction ko04611 Platelet activation ko04670 Leukocyte transendothelial migration ko04810 Regulation of actin cytoskeleton ko0…	Serine/threonine protein kinase	T	Signal transduction mechanisms ;	IPR000719 [Protein kinase domain] ; IPR015008[Rho binding domain]
ENSMUSP00000147383.1	nucleobindin 1	Nucb1	1	Molecular Function:calcium ion binding (GO:0005509)	nucleobindin	--	--	--	--	--	IPR002048 [EF-hand domain]
ENSMUSP00000043123.7	serrate RNA effector molecule homolog (Arabidopsis)	Srrt	--	--	--	--	--	--	--	--	IPR007042 [Arsenite-resistance protein 2] ; IPR021933[Protein of unknown function DUF3546]
ENSMUSP00000127641.2	septin 7	Septin7	1	Molecular Function:GTP binding (GO:0005525)	septin 7	--	--	--	--	--	IPR030379 [Septin-type guanine nucleotide-binding (G) domain]
ENSMUSP00000027421.6	thyroid hormone receptor interactor 12	Trip12	1	Molecular Function:ubiquitin-protein transferase activity (GO:0004842)	E3 ubiquitin-protein ligase TRIP12	2.3.2.26	ko04120 Ubiquitin mediated proteolysis	--	--	--	IPR000569 [HECT domain] ; IPR004170[WWE domain]
ENSMUSP00000147332.1	transaldolase 1	Taldo1	1	Biological Process:carbohydrate metabolic process (GO:0005975)	transaldolase	2.2.1.2	ko00030 Pentose phosphate pathway ko01100 Metabolic pathways ko01200 Carbon metabolism ko01230 Biosynthesis of amino acids	Transaldolase	G	Carbohydrate transport and metabolism ;	IPR001585 [Transaldolase/Fructose-6-phosphate aldolase]
ENSMUSP00000025979.6	aldehyde dehydrogenase 18 family, member A1	Aldh18a1	3	Biological Process:metabolic process (GO:0008152),Molecular Function:oxidoreductase activity (GO:0016491),Biological Process:oxidation-reduction process (GO:0055114)	--	--	ko00330 Arginine and proline metabolism ko01100 Metabolic pathways ko01230 Biosynthesis of amino acids	Gamma-glutamyl phosphate reductase	E	Amino acid transport and metabolism ;	IPR001048 [Aspartate/glutamate/uridylate kinase] ; IPR015590[Aldehyde dehydrogenase domain]
ENSMUSP00000034607.9	archain 1	Arcn1	--	--	coatomer subunit delta	--	--	--	--	--	IPR022775 [AP complex, mu/sigma subunit] ; IPR028565[Mu homology domain]
ENSMUSP00000017572.7	proteasome (prosome, macropain) 26S subunit, non-ATPase, 11	Psmd11	1	Molecular Function:protein binding (GO:0005515)	26S proteasome regulatory subunit N6	--	ko03050 Proteasome ko05169 Epstein-Barr virus infection	--	--	--	IPR000717 [Proteasome component (PCI) domain]
ENSMUSP00000028817.6	proliferating cell nuclear antigen	Pcna	2	Molecular Function:DNA binding (GO:0003677),Biological Process:regulation of DNA replication (GO:0006275)	proliferating cell nuclear antigen	--	ko03030 DNA replication ko03410 Base excision repair ko03420 Nucleotide excision repair ko03430 Mismatch repair ko04110 Cell cycle ko04530 Tight junction ko05161 Hepatitis B ko05166 HTLV-I infection	DNA polymerase III sliding clamp (beta) subunit, PCNA homolog	L	Replication, recombination and repair ;	IPR022648 [Proliferating cell nuclear antigen, PCNA, N-terminal] ; IPR022649[Proliferating cell nuclear antigen, PCNA, C-terminal]
ENSMUSP00000020608.2	protein phosphatase 2 (formerly 2A), catalytic subunit, alpha isoform	Ppp2ca	1	Molecular Function:hydrolase activity (GO:0016787)	serine/threonine-protein phosphatase 2A catalytic subunit	3.1.3.16	ko03015 mRNA surveillance pathway ko04071 Sphingolipid signaling pathway ko04114 Oocyte meiosis ko04136 Autophagy - other ko04140 Autophagy - animal ko04151 PI3K-Akt signaling pathway ko04152 AMPK signaling pathway ko04261 Adrenergic signaling in cardiomyocytes ko04350 TGF-beta signaling pathway ko04390 Hippo signaling pathway ko04530 Tight junction ko04728 Dopaminergic synapse ko04730 Long-term …	Diadenosine tetraphosphatase ApaH/serine/threonine protein phosphatase, PP2A family	T	Signal transduction mechanisms ;	IPR004843 [Calcineurin-like phosphoesterase domain, ApaH type]
ENSMUSP00000000939.8	huntingtin interacting protein 1 related	Hip1r	2	Molecular Function:actin binding (GO:0003779),Molecular Function:phospholipid binding (GO:0005543)	huntingtin-interacting protein 1-related protein	--	--	--	--	--	IPR002558 [I/LWEQ domain] ; IPR011417[AP180 N-terminal homology (ANTH) domain] ; IPR032422[Huntingtin-interacting protein 1, clathrin-binding domain]
ENSMUSP00000109188.1	formin binding protein 1	Fnbp1	1	Molecular Function:protein binding (GO:0005515)	formin-binding protein 1	--	--	--	--	--	IPR001060 [FCH domain] ; IPR001452[SH3 domain]
ENSMUSP00000099945.3	pleckstrin	Plek	1	Biological Process:intracellular signal transduction (GO:0035556)	pleckstrin	--	--	--	--	--	IPR000591 [DEP domain] ; IPR001849[Pleckstrin homology domain]
ENSMUSP00000135784.1	SWI/SNF related, matrix associated, actin dependent regulator of chromatin, subfamily a, member 2	Smarca2	3	Molecular Function:protein binding (GO:0005515),Molecular Function:ATP binding (GO:0005524),Molecular Function:histone binding (GO:0042393)	SWI/SNF-related matrix-associated actin-dependent regulator of chromatin subfamily A member 2/4	3.6.4.-	ko05225 Hepatocellular carcinoma	Superfamily II DNA or RNA helicase, SNF2 family	KL	Transcription ; Replication, recombination and repair ;	IPR000330 [SNF2-related, N-terminal domain] ; IPR001487[Bromodomain] ; IPR001650[Helicase, C-terminal] ; IPR006576[BRK domain] ; IPR014012[Helicase/SANT-associated domain] ; IPR029295[Snf2, ATP coupling domain]
ENSMUSP00000027677.7	cysteine and glycine-rich protein 1	Csrp1	1	Molecular Function:zinc ion binding (GO:0008270)	cysteine and glycine-rich protein	--	--	--	--	--	IPR001781 [Zinc finger, LIM-type]
ENSMUSP00000090844.6	adaptor protein complex AP-1, gamma 1 subunit	Ap1g1	4	Biological Process:intracellular protein transport (GO:0006886),Biological Process:vesicle-mediated transport (GO:0016192),Cellular Component:membrane coat (GO:0030117),Cellular Component:clathrin adaptor complex (GO:0030131)	AP-1 complex subunit gamma-1	--	ko04142 Lysosome	--	--	--	IPR002553 [Clathrin/coatomer adaptor, adaptin-like, N-terminal] ; IPR008152[Clathrin adaptor, alpha/beta/gamma-adaptin, appendage, Ig-like subdomain]
ENSMUSP00000033671.6	ribosomal protein S6 kinase polypeptide 3	Rps6ka3	4	Molecular Function:protein kinase activity (GO:0004672),Molecular Function:protein serine/threonine kinase activity (GO:0004674),Molecular Function:ATP binding (GO:0005524),Biological Process:protein phosphorylation (GO:0006468)	ribosomal protein S6 kinase alpha-1/2/3/6	2.7.11.1	ko04010 MAPK signaling pathway ko04114 Oocyte meiosis ko04150 mTOR signaling pathway ko04720 Long-term potentiation ko04722 Neurotrophin signaling pathway ko04914 Progesterone-mediated oocyte maturation ko04931 Insulin resistance	Cell division protein FtsN	D	Cell cycle control, cell division, chromosome partitioning ;	IPR000719 [Protein kinase domain] ; IPR017892[Protein kinase, C-terminal]
ENSMUSP00000099461.3	destrin	Dstn	2	Molecular Function:actin binding (GO:0003779),Cellular Component:intracellular (GO:0005622)	destrin (actin-depolymerizing factor)	--	--	--	--	--	IPR002108 [Actin-depolymerising factor homology domain]
ENSMUSP00000109203.1	ATRX, chromatin remodeler	Atrx	1	Molecular Function:ATP binding (GO:0005524)	transcriptional regulator ATRX	3.6.4.12	--	Uncharacterized conserved protein, contains Zn finger domain	S	Function unknown ;	IPR000330 [SNF2-related, N-terminal domain] ; IPR001650[Helicase, C-terminal]
ENSMUSP00000029386.7	electron transferring flavoprotein, dehydrogenase	Etfdh	--	--	electron-transferring-flavoprotein dehydrogenase	1.5.5.1	--	Ferredoxin-like protein FixX	C	Energy production and conversion ;	--
ENSMUSP00000107595.1	heterogeneous nuclear ribonucleoprotein A3	Hnrnpa3	1	Molecular Function:nucleic acid binding (GO:0003676)	heterogeneous nuclear ribonucleoprotein A1/A3	--	ko03040 Spliceosome	RNA recognition motif (RRM) domain	J	Translation, ribosomal structure and biogenesis ;	IPR000504 [RNA recognition motif domain]
ENSMUSP00000004375.9	prohibitin 2	Phb2	--	--	prohibitin 2	--	--	Regulator of protease activity HflC, stomatin/prohibitin superfamily	O	Posttranslational modification, protein turnover, chaperones ;	IPR001107 [Band 7 domain]
ENSMUSP00000050689.9	ADP-ribosylation factor 3	Arf3	1	Molecular Function:GTP binding (GO:0005525)	ADP-ribosylation factor 3	--	ko04144 Endocytosis	GTPase SAR1 family domain	R	General function prediction only ;	IPR006689 [Small GTPase superfamily, ARF/SAR type]
ENSMUSP00000098521.4	guanylate-binding protein 9	Gbp9	2	Molecular Function:GTPase activity (GO:0003924),Molecular Function:GTP binding (GO:0005525)	guanylate-binding protein 6	--	--	--	--	--	IPR003191 [Guanylate-binding protein, C-terminal] ; IPR015894[Guanylate-binding protein, N-terminal]
ENSMUSP00000021689.6	Ena-vasodilator stimulated phosphoprotein	Evl	--	--	--	--	--	--	--	--	IPR000697 [WH1/EVH1 domain] ; IPR014885[VASP tetramerisation]
ENSMUSP00000117347.1	endoplasmic reticulum protein 29	Erp29	3	Cellular Component:endoplasmic reticulum (GO:0005783),Cellular Component:endoplasmic reticulum lumen (GO:0005788),Biological Process:protein secretion (GO:0009306)	endoplasmic reticulum protein 29	--	ko04141 Protein processing in endoplasmic reticulum	--	--	--	IPR011679 [Endoplasmic reticulum, protein ERp29, C-terminal] ; IPR012883[ERp29, N-terminal]
ENSMUSP00000023088.7	N-acetyl galactosaminidase, alpha	Naga	1	Biological Process:carbohydrate metabolic process (GO:0005975)	alpha-N-acetylgalactosaminidase	3.2.1.49	ko00603 Glycosphingolipid biosynthesis - globo and isoglobo series ko04142 Lysosome	Alpha-galactosidase	G	Carbohydrate transport and metabolism ;	IPR002241 [Glycoside hydrolase, family 27]
ENSMUSP00000063825.6	pyruvate carboxylase	Pcx	2	Molecular Function:catalytic activity (GO:0003824),Molecular Function:ATP binding (GO:0005524)	pyruvate carboxylase	6.4.1.1	ko00020 Citrate cycle (TCA cycle) ko00620 Pyruvate metabolism ko01100 Metabolic pathways ko01200 Carbon metabolism ko01230 Biosynthesis of amino acids	Pyruvate carboxylase	C	Energy production and conversion ;	IPR000089 [Biotin/lipoyl attachment] ; IPR000891[Pyruvate carboxyltransferase] ; IPR003379[Carboxylase, conserved domain] ; IPR005479[Carbamoyl-phosphate synthetase large subunit-like, ATP-binding domain] ; IPR005481[Biotin carboxylase-like, N-terminal domain] ; IPR005482[Biotin carboxylase, C-terminal]
ENSMUSP00000028004.9	aldehyde dehydrogenase 9, subfamily A1	Aldh9a1	3	Biological Process:metabolic process (GO:0008152),Molecular Function:oxidoreductase activity (GO:0016491),Biological Process:oxidation-reduction process (GO:0055114)	--	--	ko00010 Glycolysis / Gluconeogenesis ko00053 Ascorbate and aldarate metabolism ko00071 Fatty acid degradation ko00280 Valine, leucine and isoleucine degradation ko00310 Lysine degradation ko00330 Arginine and proline metabolism ko00340 Histidine metabolism ko00380 Tryptophan metabolism ko00410 beta-Alanine metabolism ko00561 Glycerolipid metabolism ko00620 Pyruvate metabolism ko01100 Metabolic pa…	Acyl-CoA reductase or other NAD-dependent aldehyde dehydrogenase	C	Energy production and conversion ;	IPR015590 [Aldehyde dehydrogenase domain]
ENSMUSP00000133124.1	leucine rich repeat containing 47	Lrrc47	3	Molecular Function:RNA binding (GO:0003723),Molecular Function:phenylalanine-tRNA ligase activity (GO:0004826),Molecular Function:protein binding (GO:0005515)	--	--	--	Phenylalanyl-tRNA synthetase beta subunit	J	Translation, ribosomal structure and biogenesis ;	IPR001611 [Leucine-rich repeat] ; IPR005146[B3/B4 tRNA-binding domain] ; IPR025875[Leucine rich repeat 4]
ENSMUSP00000016105.8	adenylosuccinate synthetase, non muscle	Adss	3	Molecular Function:adenylosuccinate synthase activity (GO:0004019),Molecular Function:GTP binding (GO:0005525),Biological Process:purine nucleotide biosynthetic process (GO:0006164)	adenylosuccinate synthase	6.3.4.4	ko00230 Purine metabolism ko00250 Alanine, aspartate and glutamate metabolism ko01100 Metabolic pathways	Adenylosuccinate synthase	F	Nucleotide transport and metabolism ;	IPR001114 [Adenylosuccinate synthetase]
ENSMUSP00000047872.8	structural maintenance of chromosomes 4	Smc4	4	Molecular Function:protein binding (GO:0005515),Molecular Function:ATP binding (GO:0005524),Cellular Component:chromosome (GO:0005694),Biological Process:chromosome organization (GO:0051276)	structural maintenance of chromosome 4	--		Chromosome segregation ATPase	D	Cell cycle control, cell division, chromosome partitioning ;	IPR003395 [RecF/RecN/SMC, N-terminal] ; IPR010935[SMCs flexible hinge]
ENSMUSP00000092409.3	SUMO1 activating enzyme subunit 1	Sae1	1	Molecular Function:small protein activating enzyme activity (GO:0008641)	ubiquitin-like 1-activating enzyme E1 A	6.2.1.45	ko04120 Ubiquitin mediated proteolysis	Molybdopterin or thiamine biosynthesis adenylyltransferase	H	Coenzyme transport and metabolism ;	IPR000594 [THIF-type NAD/FAD binding fold]
ENSMUSP00000029303.7	N(alpha)-acetyltransferase 15, NatA auxiliary subunit	Naa15	1	Molecular Function:protein binding (GO:0005515)	N-alpha-acetyltransferase 15/16, NatA auxiliary subunit	--	--	Tetratricopeptide (TPR) repeat	R	General function prediction only ;	IPR019734 [Tetratricopeptide repeat] ; IPR021183[N-terminal acetyltransferase A, auxiliary subunit]
ENSMUSP00000004072.8	ribosomal protein L8	Rpl8	4	Molecular Function:structural constituent of ribosome (GO:0003735),Cellular Component:intracellular (GO:0005622),Cellular Component:ribosome (GO:0005840),Biological Process:translation (GO:0006412)	large subunit ribosomal protein L8e	--	ko03010 Ribosome	Ribosomal protein L2	J	Translation, ribosomal structure and biogenesis ;	IPR022666 [Ribosomal Proteins L2, RNA binding domain] ; IPR022669[Ribosomal protein L2, C-terminal]
ENSMUSP00000083705.5	ribosomal protein, large, P0	Rplp0	2	Cellular Component:intracellular (GO:0005622),Biological Process:ribosome biogenesis (GO:0042254)	large subunit ribosomal protein LP0	--	ko03010 Ribosome	Ribosomal protein L10	J	Translation, ribosomal structure and biogenesis ;	IPR001790 [Ribosomal protein L10P]
ENSMUSP00000034326.6	ATPase type 13A1	Atp13a1	2	Molecular Function:nucleotide binding (GO:0000166),Molecular Function:metal ion binding (GO:0046872)	manganese-transporting P-type ATPase	3.6.3.-	--	Magnesium-transporting ATPase (P-type)	P	Inorganic ion transport and metabolism ;	IPR008250 [P-type ATPase, A domain]
ENSMUSP00000138788.1	protein kinase C, beta	Prkcb	6	Molecular Function:protein kinase activity (GO:0004672),Molecular Function:protein serine/threonine kinase activity (GO:0004674),Molecular Function:protein binding (GO:0005515),Molecular Function:ATP binding (GO:0005524),Biological Process:protein phosphorylation (GO:0006468),Biological Process:intracellular signal transduction (GO:0035556)	classical protein kinase C beta type	2.7.11.13	ko01521 EGFR tyrosine kinase inhibitor resistance ko04010 MAPK signaling pathway ko04012 ErbB signaling pathway ko04014 Ras signaling pathway ko04015 Rap1 signaling pathway ko04020 Calcium signaling pathway ko04062 Chemokine signaling pathway ko04064 NF-kappa B signaling pathway ko04066 HIF-1 signaling pathway ko04070 Phosphatidylinositol signaling system ko04071 Sphingolipid signaling pathway ko…	Serine/threonine protein kinase	T	Signal transduction mechanisms ;	IPR000008 [C2 domain] ; IPR000719[Protein kinase domain] ; IPR002219[Protein kinase C-like, phorbol ester/diacylglycerol-binding domain] ; IPR017892[Protein kinase, C-terminal]
ENSMUSP00000151693.1	myosin, light polypeptide 6, alkali, smooth muscle and non-muscle	Myl6	1	Molecular Function:calcium ion binding (GO:0005509)	myosin light chain 6	--	ko04270 Vascular smooth muscle contraction ko04530 Tight junction ko04921 Oxytocin signaling pathway	Ca2+-binding protein, EF-hand superfamily	T	Signal transduction mechanisms ;	IPR002048 [EF-hand domain]
ENSMUSP00000102078.1	peroxiredoxin 1	Prdx1	4	Molecular Function:antioxidant activity (GO:0016209),Molecular Function:oxidoreductase activity (GO:0016491),Molecular Function:peroxiredoxin activity (GO:0051920),Biological Process:oxidation-reduction process (GO:0055114)	peroxiredoxin 1	1.11.1.15	ko04146 Peroxisome	Alkyl hydroperoxide reductase subunit AhpC (peroxiredoxin)	V	Defense mechanisms ;	IPR000866 [Alkyl hydroperoxide reductase subunit C/ Thiol specific antioxidant] ; IPR019479[Peroxiredoxin, C-terminal]
ENSMUSP00000135091.1	guanine nucleotide binding protein (G protein), beta 1	Gnb1	1	Molecular Function:protein binding (GO:0005515)	guanine nucleotide-binding protein G(I)/G(S)/G(T) subunit beta-1	--	ko04014 Ras signaling pathway ko04062 Chemokine signaling pathway ko04151 PI3K-Akt signaling pathway ko04371 Apelin signaling pathway ko04713 Circadian entrainment ko04723 Retrograde endocannabinoid signaling ko04724 Glutamatergic synapse ko04725 Cholinergic synapse ko04726 Serotonergic synapse ko04727 GABAergic synapse ko04728 Dopaminergic synapse ko04740 Olfactory transduction ko04744 Phototran…	WD40 repeat	R	General function prediction only ;	IPR001680 [WD40 repeat]
ENSMUSP00000003906.6	phenylalanyl-tRNA synthetase, alpha subunit	Farsa	5	Molecular Function:tRNA binding (GO:0000049),Molecular Function:aminoacyl-tRNA ligase activity (GO:0004812),Molecular Function:ATP binding (GO:0005524),Cellular Component:cytoplasm (GO:0005737),Biological Process:tRNA aminoacylation (GO:0043039)	phenylalanyl-tRNA synthetase alpha chain	6.1.1.20	ko00970 Aminoacyl-tRNA biosynthesis	Phenylalanyl-tRNA synthetase alpha subunit	J	Translation, ribosomal structure and biogenesis ;	IPR002319 [Phenylalanyl-tRNA synthetase]
ENSMUSP00000029549.8	tropomyosin 3, gamma	Tpm3	--	--	tropomyosin 4	--	ko04260 Cardiac muscle contraction ko04261 Adrenergic signaling in cardiomyocytes ko05410 Hypertrophic cardiomyopathy (HCM) ko05414 Dilated cardiomyopathy (DCM)	Chromosome segregation ATPase	D	Cell cycle control, cell division, chromosome partitioning ;	IPR000533 [Tropomyosin]
ENSMUSP00000020717.5	ADP-ribosylation factor 5	Arf5	1	Molecular Function:GTP binding (GO:0005525)	ADP-ribosylation factor 5	--	ko04144 Endocytosis	GTPase SAR1 family domain	R	General function prediction only ;	IPR006689 [Small GTPase superfamily, ARF/SAR type]
ENSMUSP00000153183.2	trafficking protein particle complex 8	Trappc8	--	--	trafficking protein particle complex subunit 8	--	--	--	--	--	IPR024420 [TRAPP III complex, Trs85]
ENSMUSP00000048084.7	nucleoporin 133	Nup133	--	--	nuclear pore complex protein Nup133	--	ko03013 RNA transport	--	--	--	IPR007187 [Nucleoporin, Nup133/Nup155-like, C-terminal]
ENSMUSP00000033776.8	dyskeratosis congenita 1, dyskerin	Dkc1	2	Molecular Function:RNA binding (GO:0003723),Biological Process:RNA processing (GO:0006396)	H/ACA ribonucleoprotein complex subunit 4	5.4.99.-	ko03008 Ribosome biogenesis in eukaryotes	Glutamate 5-kinase	E	Amino acid transport and metabolism ;	IPR002478 [PUA domain] ; IPR002501[Pseudouridine synthase II, N-terminal] ; IPR012960[Dyskerin-like] ; IPR032819[tRNA pseudouridylate synthase B, C-terminal]
ENSMUSP00000033419.5	dedicator of cytokinesis 11	Dock11	--	--	dedicator of cytokinesis protein 9/10/11	--	--	--	--	--	IPR001849 [Pleckstrin homology domain] ; IPR010703[Dedicator of cytokinesis, C-terminal] ; IPR021816[Dedicator of cytokinesis C/D, N-terminal] ; IPR027007[DHR-1 domain]
ENSMUSP00000132735.1	heterogeneous nuclear ribonucleoprotein D	Hnrnpd	1	Molecular Function:nucleic acid binding (GO:0003676)	heterogeneous nuclear ribonucleoprotein A/B/D	--	--	RNA recognition motif (RRM) domain	J	Translation, ribosomal structure and biogenesis ;	IPR000504 [RNA recognition motif domain] ; IPR012956[CARG-binding factor, N-terminal]
ENSMUSP00000105321.4	NOL1/NOP2/Sun domain family member 2	Nsun2	1	Molecular Function:methyltransferase activity (GO:0008168)	tRNA (cytosine34-C5)-methyltransferase	2.1.1.203	--	16S rRNA C967 or C1407 C5-methylase, RsmB/RsmF family	J	Translation, ribosomal structure and biogenesis ;	IPR001678 [SAM-dependent methyltransferase RsmB/NOP2-type]
ENSMUSP00000041839.8	thioredoxin domain containing 5	Txndc5	1	Biological Process:cell redox homeostasis (GO:0045454)	thioredoxin domain-containing protein 5	--	ko04141 Protein processing in endoplasmic reticulum	Negative regulator of GroEL, contains thioredoxin-like and TPR-like domains	O	Posttranslational modification, protein turnover, chaperones ;	IPR013766 [Thioredoxin domain]
ENSMUSP00000130046.1	RAN GTPase activating protein 1	Rangap1	3	Molecular Function:GTPase activator activity (GO:0005096),Molecular Function:protein binding (GO:0005515),Biological Process:signal transduction (GO:0007165)	Ran GTPase-activating protein 1	--	ko03013 RNA transport	Leucine-rich repeat (LRR) protein	K	Transcription ;	IPR001611 [Leucine-rich repeat] ; IPR009109[Ran-GTPase activating protein 1, C-terminal]
ENSMUSP00000138523.1	bridging integrator 2	Bin2	2	Molecular Function:protein binding (GO:0005515),Cellular Component:cytoplasm (GO:0005737)	bridging integrator 2	--	--	--	--	--	IPR004148 [BAR domain]
ENSMUSP00000086114.4	G protein-coupled receptor kinase 2	Grk2	3	Molecular Function:protein kinase activity (GO:0004672),Molecular Function:ATP binding (GO:0005524),Biological Process:protein phosphorylation (GO:0006468)	beta-adrenergic-receptor kinase	2.7.11.15	ko04062 Chemokine signaling pathway ko04144 Endocytosis ko04340 Hedgehog signaling pathway ko04724 Glutamatergic synapse ko04740 Olfactory transduction ko05032 Morphine addiction	Serine/threonine protein kinase	T	Signal transduction mechanisms ;	IPR000719 [Protein kinase domain] ; IPR001849[Pleckstrin homology domain] ; IPR016137[RGS domain]
ENSMUSP00000032065.8	prenylcysteine oxidase 1	Pcyox1	2	Biological Process:prenylcysteine catabolic process (GO:0030328),Biological Process:oxidation-reduction process (GO:0055114)	--	--	ko00900 Terpenoid backbone biosynthesis	Monoamine oxidase	E	Amino acid transport and metabolism ;	IPR010795 [Prenylcysteine lyase]
ENSMUSP00000100045.4	aldo-keto reductase family 1, member B3 (aldose reductase)	Akr1b3	--	--	aldehyde reductase	1.1.1.21	ko00040 Pentose and glucuronate interconversions ko00051 Fructose and mannose metabolism ko00052 Galactose metabolism ko00561 Glycerolipid metabolism ko00790 Folate biosynthesis ko01100 Metabolic pathways	Aldo/keto reductase, related to diketogulonate reductase	Q	Secondary metabolites biosynthesis, transport and catabolism ;	IPR023210 [NADP-dependent oxidoreductase domain]
ENSMUSP00000159019.1	SAC1 suppressor of actin mutations 1-like (yeast)	Sacm1l	1	Molecular Function:phosphoric ester hydrolase activity (GO:0042578)	phosphatidylinositol 4-phosphatase	3.1.3.-	ko00562 Inositol phosphate metabolism ko01100 Metabolic pathways ko04070 Phosphatidylinositol signaling system	--	--	--	IPR002013 [SAC domain]
ENSMUSP00000092502.3	ribosomal protein S2	Rps2	4	Molecular Function:RNA binding (GO:0003723),Molecular Function:structural constituent of ribosome (GO:0003735),Cellular Component:ribosome (GO:0005840),Biological Process:translation (GO:0006412)	small subunit ribosomal protein S2e	--	ko03010 Ribosome	Ribosomal protein S5	J	Translation, ribosomal structure and biogenesis ;	IPR005324 [Ribosomal protein S5, C-terminal] ; IPR013810[Ribosomal protein S5, N-terminal]
ENSMUSP00000081544.6	ornithine aminotransferase	Oat	2	Molecular Function:transaminase activity (GO:0008483),Molecular Function:pyridoxal phosphate binding (GO:0030170)	ornithine--oxo-acid transaminase	2.6.1.13	ko00330 Arginine and proline metabolism ko01100 Metabolic pathways	Acetylornithine/succinyldiaminopimelate/putrescine aminotransferase	E	Amino acid transport and metabolism ;	IPR005814 [Aminotransferase class-III]
ENSMUSP00000020886.7	nicotinamide phosphoribosyltransferase	Nampt	--	--	nicotinamide phosphoribosyltransferase	2.4.2.12	ko00760 Nicotinate and nicotinamide metabolism ko01100 Metabolic pathways ko04621 NOD-like receptor signaling pathway	Nicotinic acid phosphoribosyltransferase	H	Coenzyme transport and metabolism ;	IPR007229 [Nicotinate phosphoribosyltransferase family]
ENSMUSP00000004784.4	calponin 2	Cnn2	1	Molecular Function:protein binding (GO:0005515)	--	--	--	--	--	--	IPR000557 [Calponin repeat] ; IPR001715[Calponin homology domain]
ENSMUSP00000003575.9	tropomyosin 4	Tpm4	--	--	tropomyosin 4	--	ko04260 Cardiac muscle contraction ko04261 Adrenergic signaling in cardiomyocytes ko05410 Hypertrophic cardiomyopathy (HCM) ko05414 Dilated cardiomyopathy (DCM)	--	--	--	IPR000533 [Tropomyosin]
ENSMUSP00000117022.1	NME/NM23 nucleoside diphosphate kinase 1	Nme1	5	Molecular Function:nucleoside diphosphate kinase activity (GO:0004550),Biological Process:nucleoside diphosphate phosphorylation (GO:0006165),Biological Process:GTP biosynthetic process (GO:0006183),Biological Process:UTP biosynthetic process (GO:0006228),Biological Process:CTP biosynthetic process (GO:0006241)	nucleoside-diphosphate kinase	2.7.4.6	ko00230 Purine metabolism ko00240 Pyrimidine metabolism ko01100 Metabolic pathways	Nucleoside diphosphate kinase	F	Nucleotide transport and metabolism ;	IPR001564 [Nucleoside diphosphate kinase]
ENSMUSP00000105599.2	eukaryotic translation elongation factor 1 delta (guanine nucleotide exchange protein)	Eef1d	2	Molecular Function:translation elongation factor activity (GO:0003746),Biological Process:translational elongation (GO:0006414)	elongation factor 1-delta	--	ko05168 Herpes simplex infection	--	--	--	IPR014038 [Translation elongation factor EF1B, beta/delta subunit, guanine nucleotide exchange domain] ; IPR018940[Elongation factor 1 beta central acidic region, eukaryote]
ENSMUSP00000028916.8	SEC23 homolog B, COPII coat complex component	Sec23b	4	Biological Process:intracellular protein transport (GO:0006886),Biological Process:ER to Golgi vesicle-mediated transport (GO:0006888),Molecular Function:zinc ion binding (GO:0008270),Cellular Component:COPII vesicle coat (GO:0030127)	protein transport protein SEC23	--	ko04141 Protein processing in endoplasmic reticulum	--	--	--	IPR006895 [Zinc finger, Sec23/Sec24-type] ; IPR006896[Sec23/Sec24, trunk domain] ; IPR006900[Sec23/Sec24, helical domain] ; IPR007123[Gelsolin-like domain] ; IPR012990[Sec23/Sec24 beta-sandwich]
ENSMUSP00000027601.4	minichromosome maintenance complex component 6	Mcm6	3	Molecular Function:DNA binding (GO:0003677),Molecular Function:ATP binding (GO:0005524),Biological Process:DNA replication (GO:0006260)	DNA replication licensing factor MCM6	3.6.4.12	ko03030 DNA replication ko04110 Cell cycle	DNA replicative helicase MCM subunit Mcm2, Cdc46/Mcm family	L	Replication, recombination and repair ;	IPR001208 [MCM domain] ; IPR027925[MCM N-terminal domain] ; IPR033762[MCM OB domain]
ENSMUSP00000129504.1	exportin 7	Xpo7	2	Biological Process:intracellular protein transport (GO:0006886),Molecular Function:Ran GTPase binding (GO:0008536)	exportin-7	--	--	--	--	--	IPR001494 [Importin-beta, N-terminal domain]
ENSMUSP00000004729.3	electron transferring flavoprotein, beta polypeptide	Etfb	--	--	electron transfer flavoprotein beta subunit	--	--	Electron transfer flavoprotein, alpha and beta subunits	C	Energy production and conversion ;	IPR014730 [Electron transfer flavoprotein, alpha/beta-subunit, N-terminal]
ENSMUSP00000021335.5	Sec1 family domain containing 1	Scfd1	2	Biological Process:vesicle docking involved in exocytosis (GO:0006904),Biological Process:vesicle-mediated transport (GO:0016192)	sec1 family domain-containing protein 1	--	--	--	--	--	IPR001619 [Sec1-like protein]
ENSMUSP00000113578.1	tropomyosin 3, gamma	Tpm3	--	--	tropomyosin 3	--	ko04260 Cardiac muscle contraction ko04261 Adrenergic signaling in cardiomyocytes ko05200 Pathways in cancer ko05216 Thyroid cancer ko05410 Hypertrophic cardiomyopathy (HCM) ko05414 Dilated cardiomyopathy (DCM)	Uncharacterized protein	S	Function unknown ;	IPR000533 [Tropomyosin]
ENSMUSP00000103474.3	protein arginine N-methyltransferase 1	Prmt1	--	--	type I protein arginine methyltransferase	2.1.1.319	ko04068 FoxO signaling pathway ko04922 Glucagon signaling pathway	Predicted RNA methylase	R	General function prediction only ;	--
ENSMUSP00000133566.1	general transcription factor II I	Gtf2i	--	--	transcription initiation factor TFII-I	--	ko03022 Basal transcription factors ko04022 cGMP-PKG signaling pathway ko05168 Herpes simplex infection	--	--	--	IPR004212 [GTF2I-like repeat]
ENSMUSP00000101588.1	lymphocyte specific 1	Lsp1	--	--	lymphocyte-specific protein 1	--	ko05152 Tuberculosis	--	--	--	IPR006018 [Caldesmon/lymphocyte specific protein]
ENSMUSP00000019118.3	squamous cell carcinoma antigen recognized by T cells 3	Sart3	1	Molecular Function:nucleic acid binding (GO:0003676)	--	--	--	RNA recognition motif (RRM) domain	J	Translation, ribosomal structure and biogenesis ;	IPR000504 [RNA recognition motif domain] ; IPR008669[LSM-interacting domain]
ENSMUSP00000064498.5	trypsin 5	Try5	2	Molecular Function:serine-type endopeptidase activity (GO:0004252),Biological Process:proteolysis (GO:0006508)	trypsin	3.4.21.4	ko04080 Neuroactive ligand-receptor interaction ko04972 Pancreatic secretion ko04974 Protein digestion and absorption ko05164 Influenza A	Secreted trypsin-like serine protease	O	Posttranslational modification, protein turnover, chaperones ;	IPR001254 [Serine proteases, trypsin domain]
ENSMUSP00000046766.8	HECT domain E3 ubiquitin protein ligase 1	Hectd1	3	Molecular Function:ubiquitin-protein transferase activity (GO:0004842),Biological Process:protein ubiquitination (GO:0016567),Molecular Function:metal ion binding (GO:0046872)	E3 ubiquitin-protein ligase HECTD1	2.3.2.26	--	Ankyrin repeat	T	Signal transduction mechanisms ;	IPR000569 [HECT domain] ; IPR010606[Mib-herc2] ; IPR012919[SUN domain] ; IPR020683[Ankyrin repeat-containing domain]
ENSMUSP00000072652.6	serine (or cysteine) peptidase inhibitor, clade A, member 1A	Serpina1a	--	--	alpha-1-antitrypsin	--	ko04610 Complement and coagulation cascades	Serine protease inhibitor	O	Posttranslational modification, protein turnover, chaperones ;	IPR023796 [Serpin domain]
ENSMUSP00000155213.1	phosphoglucomutase 1	Pgm1	2	Biological Process:carbohydrate metabolic process (GO:0005975),Biological Process:organic substance metabolic process (GO:0071704)	phosphoglucomutase	5.4.2.2	ko00010 Glycolysis / Gluconeogenesis ko00030 Pentose phosphate pathway ko00052 Galactose metabolism ko00230 Purine metabolism ko00500 Starch and sucrose metabolism ko00520 Amino sugar and nucleotide sugar metabolism ko01100 Metabolic pathways	Phosphoglucomutase	G	Carbohydrate transport and metabolism ;	IPR005843 [Alpha-D-phosphohexomutase, C-terminal] ; IPR005844[Alpha-D-phosphohexomutase, alpha/beta/alpha domain I] ; IPR005845[Alpha-D-phosphohexomutase, alpha/beta/alpha domain II] ; IPR005846[Alpha-D-phosphohexomutase, alpha/beta/alpha domain III]
ENSMUSP00000001042.8	interleukin enhancer binding factor 2	Ilf2	--	--	interleukin enhancer-binding factor 2	--	--	--	--	--	IPR006561 [DZF domain]
ENSMUSP00000154737.1	heterogeneous nuclear ribonucleoprotein C	Hnrnpc	1	Molecular Function:nucleic acid binding (GO:0003676)	heterogeneous nuclear ribonucleoprotein C1/C2	--	ko03040 Spliceosome	RNA recognition motif (RRM) domain	J	Translation, ribosomal structure and biogenesis ;	IPR000504 [RNA recognition motif domain]
ENSMUSP00000126622.1	zyxin	Zyx	1	Molecular Function:zinc ion binding (GO:0008270)	zyxin	--	ko04510 Focal adhesion	--	--	--	IPR001781 [Zinc finger, LIM-type]
ENSMUSP00000026743.8	ubiquinol-cytochrome c reductase core protein 1	Uqcrc1	--	--	ubiquinol-cytochrome c reductase core subunit 1	--	ko00190 Oxidative phosphorylation ko01100 Metabolic pathways ko04260 Cardiac muscle contraction ko04932 Non-alcoholic fatty liver disease (NAFLD) ko05010 Alzheimer's disease ko05012 Parkinson's disease ko05016 Huntington's disease	Predicted Zn-dependent peptidase	R	General function prediction only ;	IPR007863 [Peptidase M16, C-terminal] ; IPR011765[Peptidase M16, N-terminal]
ENSMUSP00000121340.1	pre-mRNA splicing factor 6	Prpf6	1	Cellular Component:nucleus (GO:0005634)	pre-mRNA-processing factor 6	--	ko03040 Spliceosome	Periplasmic TolA-binding protein (function unknown)	R	General function prediction only ;	IPR010491 [PRP1 splicing factor, N-terminal]
ENSMUSP00000076575.7	hydroxymethylbilane synthase	Hmbs	2	Molecular Function:hydroxymethylbilane synthase activity (GO:0004418),Biological Process:tetrapyrrole biosynthetic process (GO:0033014)	hydroxymethylbilane synthase	2.5.1.61	ko00860 Porphyrin and chlorophyll metabolism ko01100 Metabolic pathways	Porphobilinogen deaminase	H	Coenzyme transport and metabolism ;	IPR022417 [Porphobilinogen deaminase, N-terminal] ; IPR022418[Porphobilinogen deaminase, C-terminal]
ENSMUSP00000032974.6	ATPase, Ca++ transporting, cardiac muscle, fast twitch 1	Atp2a1	2	Molecular Function:nucleotide binding (GO:0000166),Molecular Function:metal ion binding (GO:0046872)	Ca2+ transporting ATPase, sarcoplasmic/endoplasmic reticulum	3.6.3.8	ko04020 Calcium signaling pathway ko04022 cGMP-PKG signaling pathway ko04972 Pancreatic secretion ko05010 Alzheimer's disease	Magnesium-transporting ATPase (P-type)	P	Inorganic ion transport and metabolism ;	IPR004014 [Cation-transporting P-type ATPase, N-terminal] ; IPR006068[Cation-transporting P-type ATPase, C-terminal] ; IPR008250[P-type ATPase, A domain] ; IPR023214[HAD-like domain]
ENSMUSP00000033992.8	glutathione reductase	Gsr	3	Molecular Function:oxidoreductase activity (GO:0016491),Biological Process:cell redox homeostasis (GO:0045454),Biological Process:oxidation-reduction process (GO:0055114)	glutathione reductase (NADPH)	1.8.1.7	ko00480 Glutathione metabolism ko04918 Thyroid hormone synthesis	Pyruvate/2-oxoglutarate dehydrogenase complex, dihydrolipoamide dehydrogenase (E3) component or related enzyme	C	Energy production and conversion ;	IPR004099 [Pyridine nucleotide-disulphide oxidoreductase, dimerisation domain] ; IPR023753[FAD/NAD(P)-binding domain]
ENSMUSP00000096829.3	casein kinase 2, alpha 1 polypeptide	Csnk2a1	3	Molecular Function:protein kinase activity (GO:0004672),Molecular Function:ATP binding (GO:0005524),Biological Process:protein phosphorylation (GO:0006468)	casein kinase II subunit alpha	2.7.11.1	ko03008 Ribosome biogenesis in eukaryotes ko04064 NF-kappa B signaling pathway ko04137 Mitophagy - animal ko04310 Wnt signaling pathway ko04520 Adherens junction ko05162 Measles ko05168 Herpes simplex infection ko05169 Epstein-Barr virus infection	PASTA domain, binds beta-lactams	M	Cell wall/membrane/envelope biogenesis ;	IPR000719 [Protein kinase domain]
ENSMUSP00000035216.4	ubiquitin-like modifier activating enzyme 7	Uba7	1	Molecular Function:small protein activating enzyme activity (GO:0008641)	ubiquitin-activating enzyme E1-like	6.2.1.45	ko04120 Ubiquitin mediated proteolysis ko05012 Parkinson's disease	Molybdopterin or thiamine biosynthesis adenylyltransferase	H	Coenzyme transport and metabolism ;	IPR000594 [THIF-type NAD/FAD binding fold] ; IPR018965[Ubiquitin-activating enzyme E1, C-terminal] ; IPR019572[Ubiquitin-activating enzyme, catalytic cysteine domain] ; IPR032418[Ubiquitin-activating enzyme E1, FCCH domain] ; IPR032420[Ubiquitin-activating enzyme E1, four-helix bundle]
ENSMUSP00000003370.7	hemopoietic cell kinase	Hck	3	Molecular Function:protein kinase activity (GO:0004672),Molecular Function:protein binding (GO:0005515),Biological Process:protein phosphorylation (GO:0006468)	hemopoietic cell kinase	2.7.10.2	ko04062 Chemokine signaling pathway ko04666 Fc gamma R-mediated phagocytosis ko05167 Kaposi's sarcoma-associated herpesvirus infection	Forkhead associated (FHA) domain, binds pSer, pThr, pTyr	T	Signal transduction mechanisms ;	IPR000980 [SH2 domain] ; IPR001245[Serine-threonine/tyrosine-protein kinase catalytic domain] ; IPR001452[SH3 domain]
ENSMUSP00000140864.1	aspartyl aminopeptidase	Dnpep	3	Molecular Function:aminopeptidase activity (GO:0004177),Biological Process:proteolysis (GO:0006508),Molecular Function:zinc ion binding (GO:0008270)	aspartyl aminopeptidase	3.4.11.21	--	Aspartyl aminopeptidase	E	Amino acid transport and metabolism ;	IPR001948 [Peptidase M18]
ENSMUSP00000069418.8	complement component 4B (Chido blood group)	C4b	3	Molecular Function:endopeptidase inhibitor activity (GO:0004866),Cellular Component:extracellular region (GO:0005576),Cellular Component:extracellular space (GO:0005615)	complement component 4	--	ko04610 Complement and coagulation cascades ko05133 Pertussis ko05150 Staphylococcus aureus infection ko05322 Systemic lupus erythematosus	Uncharacterized conserved protein YfaS, alpha-2-macroglobulin family	R	General function prediction only ;	IPR000020 [Anaphylatoxin/fibulin] ; IPR001599[Alpha-2-macroglobulin] ; IPR002890[Alpha-2-macroglobulin, N-terminal] ; IPR009048[Alpha-macroglobulin, receptor-binding] ; IPR011625[Alpha-2-macroglobulin, N-terminal 2] ; IPR011626[Alpha-macroglobulin complement component] ; IPR018933[Netrin module, non-TIMP type] ; IPR019565[Alpha-2-macroglobulin, thiol-ester bond-forming]
ENSMUSP00000140250.1	NOP58 ribonucleoprotein	Nop58	--	--	nucleolar protein 58	--	ko03008 Ribosome biogenesis in eukaryotes	RNA processing factor Prp31, contains Nop domain	J	Translation, ribosomal structure and biogenesis ;	IPR002687 [Nop domain] ; IPR012974[NOP5, N-terminal]
ENSMUSP00000109979.2	adducin 1 (alpha)	Add1	--	--	adducin	--	--	Ribulose-5-phosphate 4-epimerase/Fuculose-1-phosphate aldolase	G	Carbohydrate transport and metabolism ;	IPR001303 [Class II aldolase/adducin N-terminal]
ENSMUSP00000123880.1	OPA1, mitochondrial dynamin like GTPase	Opa1	--	--	optic atrophy protein 1	3.6.5.5	--	--	--	--	IPR022812 [Dynamin superfamily]
ENSMUSP00000099790.3	epidermal growth factor receptor pathway substrate 15	Eps15	1	Molecular Function:protein binding (GO:0005515)	epidermal growth factor receptor substrate 15	--	ko04144 Endocytosis	Uncharacterized coiled-coil protein, contains DUF342 domain	S	Function unknown ;	IPR000261 [EH domain]
ENSMUSP00000139398.2	collagen, type VI, alpha 5	Col6a5	--	--	collagen, type VI, alpha	--	ko04151 PI3K-Akt signaling pathway ko04510 Focal adhesion ko04512 ECM-receptor interaction ko04974 Protein digestion and absorption ko05165 Human papillomavirus infection	Cell division protein DamX, binds to the septal ring, contains C-terminal SPOR domain	D	Cell cycle control, cell division, chromosome partitioning ;	IPR002035 [von Willebrand factor, type A] ; IPR008160[Collagen triple helix repeat]
ENSMUSP00000026723.8	hypoxanthine guanine phosphoribosyl transferase	Hprt	1	Biological Process:nucleoside metabolic process (GO:0009116)	hypoxanthine phosphoribosyltransferase	2.4.2.8	ko00230 Purine metabolism ko00983 Drug metabolism - other enzymes ko01100 Metabolic pathways	Hypoxanthine-guanine phosphoribosyltransferase	F	Nucleotide transport and metabolism ;	IPR000836 [Phosphoribosyltransferase domain]
ENSMUSP00000129828.1	phenylalanyl-tRNA synthetase, beta subunit	Farsb	5	Molecular Function:magnesium ion binding (GO:0000287),Molecular Function:RNA binding (GO:0003723),Molecular Function:phenylalanine-tRNA ligase activity (GO:0004826),Molecular Function:ATP binding (GO:0005524),Biological Process:phenylalanyl-tRNA aminoacylation (GO:0006432)	phenylalanyl-tRNA synthetase beta chain	6.1.1.20	ko00970 Aminoacyl-tRNA biosynthesis	Phenylalanyl-tRNA synthetase beta subunit	J	Translation, ribosomal structure and biogenesis ;	IPR005146 [B3/B4 tRNA-binding domain] ; IPR005147[tRNA synthetase, B5-domain]
ENSMUSP00000023775.7	chymotrypsin-like elastase family, member 1	Cela1	2	Molecular Function:serine-type endopeptidase activity (GO:0004252),Biological Process:proteolysis (GO:0006508)	pancreatic elastase I	3.4.21.36	--	Secreted trypsin-like serine protease	O	Posttranslational modification, protein turnover, chaperones ;	IPR001254 [Serine proteases, trypsin domain]
ENSMUSP00000031167.5	polymerase (RNA) II (DNA directed) polypeptide B	Polr2b	2	Molecular Function:DNA binding (GO:0003677),Molecular Function:DNA-directed 5'-3' RNA polymerase activity (GO:0003899)	DNA-directed RNA polymerase II subunit RPB2	2.7.7.6	ko00230 Purine metabolism ko00240 Pyrimidine metabolism ko01100 Metabolic pathways ko03020 RNA polymerase ko05016 Huntington's disease ko05169 Epstein-Barr virus infection	DNA-directed RNA polymerase, beta subunit/140 kD subunit	K	Transcription ;	IPR007120 [DNA-directed RNA polymerase, subunit 2, domain 6] ; IPR007641[RNA polymerase Rpb2, domain 7] ; IPR007642[RNA polymerase Rpb2, domain 2] ; IPR007644[RNA polymerase, beta subunit, protrusion] ; IPR007645[RNA polymerase Rpb2, domain 3] ; IPR007646[RNA polymerase Rpb2, domain 4] ; IPR007647[RNA polymerase Rpb2, domain 5]
ENSMUSP00000028608.6	N-acetyltransferase 10	Nat10	1	Molecular Function:N-acetyltransferase activity (GO:0008080)	N-acetyltransferase 10	2.3.1.-	ko03008 Ribosome biogenesis in eukaryotes	tRNA(Met) C34 N-acetyltransferase TmcA	J	Translation, ribosomal structure and biogenesis ;	IPR000182 [GNAT domain] ; IPR007807[Helicase domain] ; IPR013562[tRNA(Met) cytidine acetyltransferase TmcA, N-terminal] ; IPR027992[Possible tRNA binding domain]
ENSMUSP00000047697.9	spectrin repeat containing, nuclear envelope 2	Syne2	2	Molecular Function:protein binding (GO:0005515),Cellular Component:integral component of membrane (GO:0016021)	nesprin-2	--	--	--	--	--	IPR001715 [Calponin homology domain] ; IPR002017[Spectrin repeat] ; IPR012315[KASH domain]
ENSMUSP00000068267.6	serine/threonine kinase receptor associated protein	Strap	1	Molecular Function:protein binding (GO:0005515)	serine-threonine kinase receptor-associated protein	--	ko03013 RNA transport	Predicted NTPase, NACHT family domain	T	Signal transduction mechanisms ;	IPR001680 [WD40 repeat]
ENSMUSP00000102979.1	signal transducer and activator of transcription 5A	Stat5a	2	Molecular Function:DNA binding (GO:0003677),Biological Process:signal transduction (GO:0007165)	signal transducer and activator of transcription 5A	--	ko04012 ErbB signaling pathway ko04217 Necroptosis ko04630 Jak-STAT signaling pathway ko04658 Th1 and Th2 cell differentiation ko04659 Th17 cell differentiation ko04917 Prolactin signaling pathway ko04933 AGE-RAGE signaling pathway in diabetic complications ko05161 Hepatitis B ko05162 Measles ko05166 HTLV-I infection ko05200 Pathways in cancer ko05203 Viral carcinogenesis ko05220 Chronic myeloid …	--	--	--	IPR000980 [SH2 domain] ; IPR013799[STAT transcription factor, protein interaction] ; IPR013800[STAT transcription factor, all-alpha domain] ; IPR013801[STAT transcription factor, DNA-binding]
ENSMUSP00000048350.7	vesicle amine transport 1	Vat1	1	Biological Process:oxidation-reduction process (GO:0055114)	--	--	--	NADPH:quinone reductase or related Zn-dependent oxidoreductase	CR	Energy production and conversion ; General function prediction only ;	IPR013154 [Alcohol dehydrogenase, N-terminal]
ENSMUSP00000020769.7	drebrin-like	Dbnl	3	Molecular Function:actin binding (GO:0003779),Molecular Function:protein binding (GO:0005515),Cellular Component:intracellular (GO:0005622)	drebrin-like protein	--	--	--	--	--	IPR001452 [SH3 domain] ; IPR002108[Actin-depolymerising factor homology domain]
ENSMUSP00000096173.2	RAP1, GTP-GDP dissociation stimulator 1	Rap1gds1	1	Molecular Function:protein binding (GO:0005515)	--	--	--	--	--	--	IPR000225 [Armadillo]
ENSMUSP00000035366.6	dynein cytoplasmic 1 light intermediate chain 1	Dync1li1	--	--	dynein light intermediate chain 1, cytosolic	--	ko04145 Phagosome ko04962 Vasopressin-regulated water reabsorption ko05132 Salmonella infection	--	--	--	IPR022780 [Dynein family light intermediate chain]
ENSMUSP00000003450.8	DEAD (Asp-Glu-Ala-Asp) box polypeptide 23	Ddx23	2	Molecular Function:nucleic acid binding (GO:0003676),Molecular Function:ATP binding (GO:0005524)	ATP-dependent RNA helicase DDX23/PRP28	3.6.4.13	ko03040 Spliceosome	Superfamily II DNA and RNA helicase	L	Replication, recombination and repair ;	IPR001650 [Helicase, C-terminal] ; IPR011545[DEAD/DEAH box helicase domain]
ENSMUSP00000099510.3	mechanistic target of rapamycin kinase	Mtor	3	Molecular Function:protein binding (GO:0005515),Molecular Function:kinase activity (GO:0016301),Molecular Function:macromolecular complex binding (GO:0044877)	serine/threonine-protein kinase mTOR	2.7.11.1	ko01521 EGFR tyrosine kinase inhibitor resistance ko01522 Endocrine resistance ko04012 ErbB signaling pathway ko04066 HIF-1 signaling pathway ko04072 Phospholipase D signaling pathway ko04136 Autophagy - other ko04140 Autophagy - animal ko04150 mTOR signaling pathway ko04151 PI3K-Akt signaling pathway ko04152 AMPK signaling pathway ko04211 Longevity regulating pathway ko04213 Longevity regulating…	--	--	--	IPR000403 [Phosphatidylinositol 3-/4-kinase, catalytic domain] ; IPR003151[PIK-related kinase, FAT] ; IPR003152[FATC domain] ; IPR009076[FKBP12-rapamycin binding domain] ; IPR024585[Domain of unknown function DUF3385, target of rapamycin protein]
ENSMUSP00000153983.1	tyrosine 3-monooxygenase/tryptophan 5-monooxygenase activation protein, zeta polypeptide	Ywhaz	--	--	14-3-3 protein beta/theta/zeta	--	ko04110 Cell cycle ko04114 Oocyte meiosis ko04151 PI3K-Akt signaling pathway ko04390 Hippo signaling pathway ko05161 Hepatitis B ko05169 Epstein-Barr virus infection ko05203 Viral carcinogenesis	--	--	--	IPR023410 [14-3-3 domain]
ENSMUSP00000104955.1	plexin B2	Plxnb2	2	Molecular Function:protein binding (GO:0005515),Cellular Component:membrane (GO:0016020)	plexin B	--	ko04360 Axon guidance	Type V secretory pathway, adhesin AidA	MU	Cell wall/membrane/envelope biogenesis ; Intracellular trafficking, secretion, and vesicular transport ;	IPR001627 [Sema domain] ; IPR002165[Plexin repeat] ; IPR002909[IPT domain] ; IPR013548[Plexin, cytoplasmic RasGAP domain]
ENSMUSP00000036304.6	LIM domain containing preferred translocation partner in lipoma	Lpp	1	Molecular Function:zinc ion binding (GO:0008270)	lipoma-prefererred partner	--		--	--	--	IPR001781 [Zinc finger, LIM-type]
ENSMUSP00000072334.4	engulfment and cell motility 1	Elmo1	--	--	engulfment and cell motility protein 1	--	ko04062 Chemokine signaling pathway ko05100 Bacterial invasion of epithelial cells	--	--	--	IPR001849 [Pleckstrin homology domain] ; IPR006816[ELMO domain] ; IPR024574[Domain of unknown function DUF3361]
ENSMUSP00000152412.1	GTP binding protein 4	Gtpbp4	1	Molecular Function:GTP binding (GO:0005525)	nucleolar GTP-binding protein	--	ko03008 Ribosome biogenesis in eukaryotes	GTP-binding protein, GTP1/Obg family	R	General function prediction only ;	IPR010674 [Nucleolar GTP-binding protein 1, Rossman-fold domain] ; IPR012973[NOG, C-terminal]
ENSMUSP00000025218.7	eukaryotic translation termination factor 1	Etf1	--	--	peptide chain release factor subunit 1	--	ko03015 mRNA surveillance pathway	Peptide chain release factor 1 (eRF1)	J	Translation, ribosomal structure and biogenesis ;	IPR005140 [eRF1 domain 1/Pelota-like] ; IPR005141[eRF1 domain 2] ; IPR005142[eRF1 domain 3]
ENSMUSP00000099907.3	reticulon 4	Rtn4	--	--	reticulon-4	--	ko05010 Alzheimer's disease	--	--	--	IPR003388 [Reticulon]
ENSMUSP00000022293.7	voltage-dependent anion channel 2	Vdac2	2	Cellular Component:mitochondrial outer membrane (GO:0005741),Biological Process:transmembrane transport (GO:0055085)	voltage-dependent anion channel protein 2	--	ko04020 Calcium signaling pathway ko04022 cGMP-PKG signaling pathway ko04216 Ferroptosis ko04217 Necroptosis ko04218 Cellular senescence ko04621 NOD-like receptor signaling pathway ko04979 Cholesterol metabolism ko05012 Parkinson's disease ko05016 Huntington's disease ko05166 HTLV-I infection	--	--	--	IPR027246 [Eukaryotic porin/Tom40]
ENSMUSP00000113483.1	phosphoribosylaminoimidazole carboxylase, phosphoribosylaminoribosylaminoimidazole, succinocarboxamide synthetase	Paics	1	Biological Process:'de novo' IMP biosynthetic process (GO:0006189)	--	--	ko00230 Purine metabolism ko01100 Metabolic pathways	Phosphoribosylaminoimidazole-succinocarboxamide synthase	F	Nucleotide transport and metabolism ;	IPR000031 [PurE domain] ; IPR028923[SAICAR synthetase/ADE2, N-terminal]
ENSMUSP00000051814.3	ADP-ribosylation factor 2	Arf2	1	Molecular Function:GTP binding (GO:0005525)	uncharacterized protein	--	--	GTPase SAR1 family domain	R	General function prediction only ;	IPR006689 [Small GTPase superfamily, ARF/SAR type]
ENSMUSP00000048469.8	ribosomal protein L10A	Rpl10a	--	--	large subunit ribosomal protein L10Ae	--	ko03010 Ribosome	Ribosomal protein L1	J	Translation, ribosomal structure and biogenesis ;	IPR028364 [Ribosomal protein L1/ribosomal biogenesis protein]
ENSMUSP00000034588.8	apolipoprotein A-I	Apoa1	4	Cellular Component:extracellular region (GO:0005576),Biological Process:lipid transport (GO:0006869),Molecular Function:lipid binding (GO:0008289),Biological Process:lipoprotein metabolic process (GO:0042157)	apolipoprotein A-I	--	ko03320 PPAR signaling pathway ko04975 Fat digestion and absorption ko04977 Vitamin digestion and absorption ko04979 Cholesterol metabolism ko05143 African trypanosomiasis	--	--	--	IPR000074 [Apolipoprotein A/E]
ENSMUSP00000029382.7	peptidylprolyl isomerase D (cyclophilin D)	Ppid	4	Biological Process:protein peptidyl-prolyl isomerization (GO:0000413),Molecular Function:peptidyl-prolyl cis-trans isomerase activity (GO:0003755),Molecular Function:protein binding (GO:0005515),Biological Process:protein folding (GO:0006457)	peptidyl-prolyl isomerase D	5.2.1.8	ko04217 Necroptosis ko04218 Cellular senescence	Peptidyl-prolyl cis-trans isomerase (rotamase) - cyclophilin family	O	Posttranslational modification, protein turnover, chaperones ;	IPR002130 [Cyclophilin-type peptidyl-prolyl cis-trans isomerase domain] ; IPR019734[Tetratricopeptide repeat]
ENSMUSP00000134582.2	histocompatibility 2, D region locus 1	H2-D1	2	Biological Process:immune response (GO:0006955),Biological Process:antigen processing and presentation (GO:0019882)	major histocompatibility complex, class I	--	ko04144 Endocytosis ko04145 Phagosome ko04218 Cellular senescence ko04514 Cell adhesion molecules (CAMs) ko04612 Antigen processing and presentation ko04940 Type I diabetes mellitus ko05165 Human papillomavirus infection ko05166 HTLV-I infection ko05167 Kaposi's sarcoma-associated herpesvirus infection ko05168 Herpes simplex infection ko05169 Epstein-Barr virus infection ko05203 Viral carcinogene…	--	--	--	IPR003597 [Immunoglobulin C1-set] ; IPR010579[MHC class I, alpha chain, C-terminal] ; IPR011161[MHC class I-like antigen recognition-like]
ENSMUSP00000136273.1	voltage-dependent anion channel 3	Vdac3	2	Cellular Component:mitochondrial outer membrane (GO:0005741),Biological Process:transmembrane transport (GO:0055085)	voltage-dependent anion channel protein 3	--	ko04020 Calcium signaling pathway ko04022 cGMP-PKG signaling pathway ko04216 Ferroptosis ko04217 Necroptosis ko04218 Cellular senescence ko04621 NOD-like receptor signaling pathway ko04979 Cholesterol metabolism ko05012 Parkinson's disease ko05016 Huntington's disease ko05161 Hepatitis B ko05166 HTLV-I infection ko05203 Viral carcinogenesis	--	--	--	IPR027246 [Eukaryotic porin/Tom40]
ENSMUSP00000116492.1	eukaryotic translation elongation factor 1 beta 2	Eef1b2	2	Molecular Function:translation elongation factor activity (GO:0003746),Biological Process:translational elongation (GO:0006414)	elongation factor 1-beta	--	--	--	--	--	IPR014038 [Translation elongation factor EF1B, beta/delta subunit, guanine nucleotide exchange domain] ; IPR018940[Elongation factor 1 beta central acidic region, eukaryote]
ENSMUSP00000101108.1	LIM and senescent cell antigen-like domains 1	Lims1	1	Molecular Function:zinc ion binding (GO:0008270)	--	--	--	--	--	--	IPR001781 [Zinc finger, LIM-type]
ENSMUSP00000099685.4	seryl-aminoacyl-tRNA synthetase	Sars	4	Molecular Function:nucleotide binding (GO:0000166),Molecular Function:aminoacyl-tRNA ligase activity (GO:0004812),Molecular Function:ATP binding (GO:0005524),Biological Process:tRNA aminoacylation for protein translation (GO:0006418)	seryl-tRNA synthetase	6.1.1.11	ko00970 Aminoacyl-tRNA biosynthesis	Seryl-tRNA synthetase	J	Translation, ribosomal structure and biogenesis ;	IPR002314 [Aminoacyl-tRNA synthetase, class II (G/ P/ S/T)] ; IPR015866[Serine-tRNA synthetase, type1, N-terminal]
ENSMUSP00000050838.5	heterogeneous nuclear ribonucleoprotein H2	Hnrnph2	1	Molecular Function:nucleic acid binding (GO:0003676)	heterogeneous nuclear ribonucleoprotein F/H	--	--	--	--	--	IPR000504 [RNA recognition motif domain] ; IPR012996[Zinc finger, CHHC-type]
ENSMUSP00000028517.6	Obg-like ATPase 1	Ola1	1	Molecular Function:GTP binding (GO:0005525)	obg-like ATPase 1	--	--	Ribosome-binding ATPase YchF, GTP1/OBG family	J	Translation, ribosomal structure and biogenesis ;	IPR006073 [GTP binding domain] ; IPR013029[Domain of unknown function DUF933]
ENSMUSP00000056324.5	UDP-glucose pyrophosphorylase 2	Ugp2	2	Biological Process:metabolic process (GO:0008152),Molecular Function:uridylyltransferase activity (GO:0070569)	UTP--glucose-1-phosphate uridylyltransferase	2.7.7.9	ko00040 Pentose and glucuronate interconversions ko00052 Galactose metabolism ko00500 Starch and sucrose metabolism ko00520 Amino sugar and nucleotide sugar metabolism ko01100 Metabolic pathways	UDP-N-acetylglucosamine pyrophosphorylase	G	Carbohydrate transport and metabolism ;	IPR002618 [UDPGP family]
ENSMUSP00000099842.3	Janus kinase 1	Jak1	2	Molecular Function:protein kinase activity (GO:0004672),Biological Process:protein phosphorylation (GO:0006468)	Janus kinase 1	2.7.10.2	ko01521 EGFR tyrosine kinase inhibitor resistance ko04151 PI3K-Akt signaling pathway ko04217 Necroptosis ko04380 Osteoclast differentiation ko04550 Signaling pathways regulating pluripotency of stem cells ko04621 NOD-like receptor signaling pathway ko04630 Jak-STAT signaling pathway ko04658 Th1 and Th2 cell differentiation ko04659 Th17 cell differentiation ko05140 Leishmaniasis ko05145 Toxoplasmo…	Serine/threonine protein kinase	T	Signal transduction mechanisms ;	IPR001245 [Serine-threonine/tyrosine-protein kinase catalytic domain]
ENSMUSP00000059395.8	eukaryotic translation initiation factor 2, subunit 3, structural gene X-linked	Eif2s3x	1	Molecular Function:GTP binding (GO:0005525)	translation initiation factor 2 subunit 3	--	ko03013 RNA transport	Translation initiation factor 2, gamma subunit (eIF-2gamma; GTPase)	J	Translation, ribosomal structure and biogenesis ;	IPR004161 [Translation elongation factor EFTu-like, domain 2] ; IPR015256[Translation initiation factor 2, gamma subunit, C-terminal]
ENSMUSP00000115723.1	phosphatidylinositol transfer protein, alpha	Pitpna	2	Cellular Component:intracellular (GO:0005622),Biological Process:transport (GO:0006810)	--	--	--	--	--	--	IPR001666 [Phosphatidylinositol transfer protein]
ENSMUSP00000139842.1	serine/arginine repetitive matrix 2	Srrm2	--	--	serine/arginine repetitive matrix protein 2	--	--	--	--	--	IPR013170 [mRNA splicing factor Cwf21 domain]
ENSMUSP00000020420.7	adaptor-related protein complex 3, delta 1 subunit	Ap3d1	5	Biological Process:intracellular protein transport (GO:0006886),Biological Process:protein transport (GO:0015031),Biological Process:vesicle-mediated transport (GO:0016192),Cellular Component:membrane coat (GO:0030117),Cellular Component:AP-3 adaptor complex (GO:0030123)	AP-3 complex subunit delta	--	ko04142 Lysosome	--	--	--	IPR002553 [Clathrin/coatomer adaptor, adaptin-like, N-terminal] ; IPR010474[AP-3 complex subunit delta-1]
ENSMUSP00000029885.4	copine III	Cpne3	1	Molecular Function:protein binding (GO:0005515)	--	--	--	Ca2+-dependent lipid-binding protein, contains C2 domain	R	General function prediction only ;	IPR000008 [C2 domain] ; IPR010734[Copine]
ENSMUSP00000047551.5	epoxide hydrolase 1, microsomal	Ephx1	--	--	microsomal epoxide hydrolase	3.3.2.9	ko00980 Metabolism of xenobiotics by cytochrome P450 ko04976 Bile secretion ko05204 Chemical carcinogenesis	Pimeloyl-ACP methyl ester carboxylesterase	HR	Coenzyme transport and metabolism ; General function prediction only ;	IPR010497 [Epoxide hydrolase, N-terminal]
ENSMUSP00000032057.7	glutamine fructose-6-phosphate transaminase 1	Gfpt1	2	Biological Process:carbohydrate metabolic process (GO:0005975),Molecular Function:carbohydrate binding (GO:0030246)	glucosamine---fructose-6-phosphate aminotransferase (isomerizing)	2.6.1.16	ko00250 Alanine, aspartate and glutamate metabolism ko00520 Amino sugar and nucleotide sugar metabolism ko01100 Metabolic pathways ko04931 Insulin resistance	Glucosamine 6-phosphate synthetase, contains amidotransferase and phosphosugar isomerase domains	M	Cell wall/membrane/envelope biogenesis ;	IPR001347 [Sugar isomerase (SIS)]
ENSMUSP00000098648.3	signal recognition particle 72	Srp72	4	Molecular Function:protein binding (GO:0005515),Biological Process:SRP-dependent cotranslational protein targeting to membrane (GO:0006614),Molecular Function:7S RNA binding (GO:0008312),Cellular Component:signal recognition particle (GO:0048500)	signal recognition particle subunit SRP72	--	ko03060 Protein export	Tetratricopeptide (TPR) repeat	R	General function prediction only ;	IPR013699 [Signal recognition particle, SRP72 subunit, RNA-binding] ; IPR019734[Tetratricopeptide repeat] ; IPR031545[Putative TPR-like repeat]
ENSMUSP00000031383.7	RAN, member RAS oncogene family	Ran	2	Molecular Function:GTP binding (GO:0005525),Biological Process:small GTPase mediated signal transduction (GO:0007264)	GTP-binding nuclear protein Ran	--	ko03008 Ribosome biogenesis in eukaryotes ko03013 RNA transport ko05166 HTLV-I infection ko05169 Epstein-Barr virus infection	GTPase SAR1 family domain	R	General function prediction only ;	IPR001806 [Small GTPase superfamily]
ENSMUSP00000147028.1	zinc finger, ZZ-type with EF hand domain 1	Zzef1	1	Molecular Function:zinc ion binding (GO:0008270)	--	--	--	--	--	--	IPR000433 [Zinc finger, ZZ-type] ; IPR004939[APC10/DOC domain]
ENSMUSP00000034947.5	peptidylprolyl isomerase B	Ppib	3	Biological Process:protein peptidyl-prolyl isomerization (GO:0000413),Molecular Function:peptidyl-prolyl cis-trans isomerase activity (GO:0003755),Biological Process:protein folding (GO:0006457)	peptidyl-prolyl cis-trans isomerase B (cyclophilin B)	5.2.1.8	--	Peptidyl-prolyl cis-trans isomerase (rotamase) - cyclophilin family	O	Posttranslational modification, protein turnover, chaperones ;	IPR002130 [Cyclophilin-type peptidyl-prolyl cis-trans isomerase domain]
ENSMUSP00000037819.7	myosin ID	Myo1d	4	Molecular Function:motor activity (GO:0003774),Molecular Function:protein binding (GO:0005515),Molecular Function:ATP binding (GO:0005524),Cellular Component:myosin complex (GO:0016459)	myosin I	--	--	--	--	--	IPR000048 [IQ motif, EF-hand binding site] ; IPR001609[Myosin head, motor domain] ; IPR010926[Class I myosin tail homology domain]
ENSMUSP00000107593.1	heterogeneous nuclear ribonucleoprotein A3	Hnrnpa3	1	Molecular Function:nucleic acid binding (GO:0003676)	heterogeneous nuclear ribonucleoprotein A1/A3	--	ko03040 Spliceosome	RNA recognition motif (RRM) domain	J	Translation, ribosomal structure and biogenesis ;	IPR000504 [RNA recognition motif domain]
ENSMUSP00000099938.4	malate dehydrogenase 1, NAD (soluble)	Mdh1	2	Molecular Function:oxidoreductase activity (GO:0016491),Biological Process:oxidation-reduction process (GO:0055114)	malate dehydrogenase	1.1.1.37	ko00020 Citrate cycle (TCA cycle) ko00270 Cysteine and methionine metabolism ko00620 Pyruvate metabolism ko00630 Glyoxylate and dicarboxylate metabolism ko01100 Metabolic pathways ko01200 Carbon metabolism ko04964 Proximal tubule bicarbonate reclamation	Malate/lactate dehydrogenase	C	Energy production and conversion ;	IPR001236 [Lactate/malate dehydrogenase, N-terminal] ; IPR022383[Lactate/malate dehydrogenase, C-terminal]
ENSMUSP00000110921.1	dedicator of cytokinesis 11	Dock11	--	--	dedicator of cytokinesis protein 9/10/11	--	--	--	--	--	IPR001849 [Pleckstrin homology domain] ; IPR010703[Dedicator of cytokinesis, C-terminal] ; IPR027007[DHR-1 domain]
ENSMUSP00000021063.6	proteasome (prosome, macropain) 26S subunit, non-ATPase, 12	Psmd12	1	Molecular Function:protein binding (GO:0005515)	26S proteasome regulatory subunit N5	--	ko03050 Proteasome ko05169 Epstein-Barr virus infection	--	--	--	IPR000717 [Proteasome component (PCI) domain]
ENSMUSP00000102981.2	signal transducer and activator of transcription 5B	Stat5b	2	Molecular Function:DNA binding (GO:0003677),Biological Process:signal transduction (GO:0007165)	signal transducer and activator of transcription 5B	--	ko04012 ErbB signaling pathway ko04062 Chemokine signaling pathway ko04217 Necroptosis ko04630 Jak-STAT signaling pathway ko04658 Th1 and Th2 cell differentiation ko04659 Th17 cell differentiation ko04917 Prolactin signaling pathway ko04933 AGE-RAGE signaling pathway in diabetic complications ko05161 Hepatitis B ko05162 Measles ko05166 HTLV-I infection ko05200 Pathways in cancer ko05203 Viral car…	--	--	--	IPR000980 [SH2 domain] ; IPR013799[STAT transcription factor, protein interaction] ; IPR013800[STAT transcription factor, all-alpha domain] ; IPR013801[STAT transcription factor, DNA-binding]
ENSMUSP00000076564.7	arginyl aminopeptidase (aminopeptidase B)	Rnpep	2	Molecular Function:metallopeptidase activity (GO:0008237),Molecular Function:zinc ion binding (GO:0008270)	aminopeptidase B	3.4.11.6	--	Aminopeptidase N	E	Amino acid transport and metabolism ;	IPR014782 [Peptidase M1, membrane alanine aminopeptidase, N-terminal] ; IPR015211[Peptidase M1, leukotriene A4 hydrolase/aminopeptidase C-terminal]
ENSMUSP00000010241.6	nuclear RNA export factor 1	Nxf1	7	Molecular Function:RNA binding (GO:0003723),Cellular Component:intracellular (GO:0005622),Cellular Component:nucleus (GO:0005634),Cellular Component:cytoplasm (GO:0005737),Biological Process:mRNA export from nucleus (GO:0006406),Biological Process:transport (GO:0006810),Biological Process:mRNA transport (GO:0051028)	nuclear RNA export factor	--	ko03008 Ribosome biogenesis in eukaryotes ko03013 RNA transport ko03015 mRNA surveillance pathway ko05164 Influenza A ko05168 Herpes simplex infection	--	--	--	IPR002075 [Nuclear transport factor 2] ; IPR005637[TAP C-terminal (TAP-C) domain] ; IPR015245[Nuclear RNA export factor Tap, RNA-binding domain]
ENSMUSP00000036924.5	cell cycle activator and apoptosis regulator 2	Ccar2	--	--	--	--	--	--	--	--	IPR025223 [S1-like RNA binding domain] ; IPR025954[DBC1/CARP1 catalytically inactive NUDIX hydrolase domain]
ENSMUSP00000027478.6	NADH:ubiquinone oxidoreductase subunit A10	Ndufa10	--	--	NADH dehydrogenase (ubiquinone) 1 alpha subcomplex subunit 10	--	ko00190 Oxidative phosphorylation ko01100 Metabolic pathways ko04723 Retrograde endocannabinoid signaling ko04932 Non-alcoholic fatty liver disease (NAFLD) ko05010 Alzheimer's disease ko05012 Parkinson's disease ko05016 Huntington's disease	Deoxyadenosine/deoxycytidine kinase	F	Nucleotide transport and metabolism ;	IPR031314 [Deoxynucleoside kinase domain]
ENSMUSP00000093101.4	serine (or cysteine) preptidase inhibitor, clade A, member 1B	Serpina1b	--	--	alpha-1-antitrypsin	--	ko04610 Complement and coagulation cascades	Serine protease inhibitor	O	Posttranslational modification, protein turnover, chaperones ;	IPR023796 [Serpin domain]
ENSMUSP00000028059.2	Ras suppressor protein 1	Rsu1	1	Molecular Function:protein binding (GO:0005515)	--	--	--	Leucine-rich repeat (LRR) protein	K	Transcription ;	IPR001611 [Leucine-rich repeat]
ENSMUSP00000002599.9	poly-U binding splicing factor 60	Puf60	1	Molecular Function:nucleic acid binding (GO:0003676)	poly(U)-binding-splicing factor PUF60	--	ko03040 Spliceosome	RNA recognition motif (RRM) domain	J	Translation, ribosomal structure and biogenesis ;	IPR000504 [RNA recognition motif domain]
ENSMUSP00000028238.8	RAB14, member RAS oncogene family	Rab14	2	Molecular Function:GTP binding (GO:0005525),Biological Process:small GTPase mediated signal transduction (GO:0007264)	Ras-related protein Rab-14	--	ko04152 AMPK signaling pathway	GTPase SAR1 family domain	R	General function prediction only ;	IPR001806 [Small GTPase superfamily]
ENSMUSP00000069549.5	Rho-associated coiled-coil containing protein kinase 1	Rock1	4	Molecular Function:protein kinase activity (GO:0004672),Molecular Function:ATP binding (GO:0005524),Biological Process:protein phosphorylation (GO:0006468),Molecular Function:Rho GTPase binding (GO:0017048)	Rho-associated protein kinase 1	2.7.11.1	ko04022 cGMP-PKG signaling pathway ko04024 cAMP signaling pathway ko04062 Chemokine signaling pathway ko04071 Sphingolipid signaling pathway ko04270 Vascular smooth muscle contraction ko04350 TGF-beta signaling pathway ko04360 Axon guidance ko04510 Focal adhesion ko04530 Tight junction ko04611 Platelet activation ko04670 Leukocyte transendothelial migration ko04810 Regulation of actin cytoskeleto…	Serine/threonine protein kinase	T	Signal transduction mechanisms ;	IPR000719 [Protein kinase domain] ; IPR015008[Rho binding domain]
ENSMUSP00000032824.9	proteasome (prosome, macropain) 26S subunit, ATPase, 4	Psmc4	1	Molecular Function:ATP binding (GO:0005524)	26S proteasome regulatory subunit T3	--	ko03050 Proteasome ko05169 Epstein-Barr virus infection	ATP-dependent 26S proteasome regulatory subunit	O	Posttranslational modification, protein turnover, chaperones ;	IPR003959 [ATPase, AAA-type, core]
ENSMUSP00000103015.1	alanyl (membrane) aminopeptidase	Anpep	2	Molecular Function:metallopeptidase activity (GO:0008237),Molecular Function:zinc ion binding (GO:0008270)	aminopeptidase N	3.4.11.2	ko00480 Glutathione metabolism ko01100 Metabolic pathways ko04614 Renin-angiotensin system ko04640 Hematopoietic cell lineage	Aminopeptidase N	E	Amino acid transport and metabolism ;	IPR014782 [Peptidase M1, membrane alanine aminopeptidase, N-terminal] ; IPR024571[ERAP1-like C-terminal domain]
ENSMUSP00000104250.1	eukaryotic translation initiation factor 5A	Eif5a	6	Molecular Function:RNA binding (GO:0003723),Molecular Function:translation elongation factor activity (GO:0003746),Biological Process:translational frameshifting (GO:0006452),Molecular Function:ribosome binding (GO:0043022),Biological Process:positive regulation of translational elongation (GO:0045901),Biological Process:positive regulation of translational termination (GO:0045905)	translation initiation factor 5A	--	--	Translation elongation factor P (EF-P)/translation initiation factor 5A (eIF-5A)	J	Translation, ribosomal structure and biogenesis ;	IPR020189 [Translation elongation factor, IF5A C-terminal]
ENSMUSP00000030541.6	heterochromatin protein 1, binding protein 3	Hp1bp3	4	Cellular Component:nucleosome (GO:0000786),Molecular Function:DNA binding (GO:0003677),Cellular Component:nucleus (GO:0005634),Biological Process:nucleosome assembly (GO:0006334)	--	--	--	--	--	--	IPR005818 [Linker histone H1/H5, domain H15]
ENSMUSP00000022960.2	eukaryotic translation initiation factor 3, subunit E	Eif3e	1	Molecular Function:protein binding (GO:0005515)	translation initiation factor 3 subunit E	--	ko03013 RNA transport ko05160 Hepatitis C	--	--	--	IPR000717 [Proteasome component (PCI) domain] ; IPR019010[Eukaryotic translation initiation factor 3 subunit E, N-terminal]
ENSMUSP00000034368.6	chymotrypsin-like	Ctrl	2	Molecular Function:serine-type endopeptidase activity (GO:0004252),Biological Process:proteolysis (GO:0006508)	chymotrypsin-like protease	3.4.21.-	ko04972 Pancreatic secretion ko04974 Protein digestion and absorption	Secreted trypsin-like serine protease	O	Posttranslational modification, protein turnover, chaperones ;	IPR001254 [Serine proteases, trypsin domain]
ENSMUSP00000095625.3	predicted gene, 49368	Gm49368	--	--	integrin alpha M	--	ko04015 Rap1 signaling pathway ko04145 Phagosome ko04514 Cell adhesion molecules (CAMs) ko04610 Complement and coagulation cascades ko04640 Hematopoietic cell lineage ko04670 Leukocyte transendothelial migration ko04810 Regulation of actin cytoskeleton ko05133 Pertussis ko05134 Legionellosis ko05140 Leishmaniasis ko05146 Amoebiasis ko05150 Staphylococcus aureus infection ko05152 Tuberculosis ko05…	Cytolysin, a secreted calcineurin-like phosphatase	U	Intracellular trafficking, secretion, and vesicular transport ;	IPR002035 [von Willebrand factor, type A] ; IPR013517[FG-GAP repeat] ; IPR013649[Integrin alpha-2]
ENSMUSP00000130738.1	cullin 3	Cul3	2	Biological Process:ubiquitin-dependent protein catabolic process (GO:0006511),Molecular Function:ubiquitin protein ligase binding (GO:0031625)	cullin 3	--	ko04120 Ubiquitin mediated proteolysis ko04340 Hedgehog signaling pathway	--	--	--	IPR001373 [Cullin, N-terminal] ; IPR019559[Cullin protein, neddylation domain]
ENSMUSP00000032114.7	mannosyl-oligosaccharide glucosidase	Mogs	--	--	mannosyl-oligosaccharide glucosidase	3.2.1.106	ko00510 N-Glycan biosynthesis ko01100 Metabolic pathways ko04141 Protein processing in endoplasmic reticulum	Neutral trehalase	G	Carbohydrate transport and metabolism ;	IPR031335 [Glycosyl hydrolase family 63, C-terminal] ; IPR031631[Glycosyl hydrolase family 63, N-terminal]
ENSMUSP00000033505.6	Wiskott-Aldrich syndrome	Was	1	Molecular Function:actin binding (GO:0003779)	Wiskott-Aldrich syndrome protein	--	ko04062 Chemokine signaling pathway ko04144 Endocytosis ko04520 Adherens junction ko04530 Tight junction ko04666 Fc gamma R-mediated phagocytosis ko04810 Regulation of actin cytoskeleton ko05100 Bacterial invasion of epithelial cells ko05132 Salmonella infection ko05231 Choline metabolism in cancer	--	--	--	IPR000095 [CRIB domain] ; IPR000697[WH1/EVH1 domain] ; IPR003124[WH2 domain]
ENSMUSP00000072087.7	tropomodulin 3	Tmod3	2	Molecular Function:tropomyosin binding (GO:0005523),Biological Process:pointed-end actin filament capping (GO:0051694)	tropomodulin	--	--	--	--	--	IPR004934 [Tropomodulin]
ENSMUSP00000138277.1	scaffold attachment factor B	Safb	1	Molecular Function:nucleic acid binding (GO:0003676)	--	--	--	RNA recognition motif (RRM) domain	J	Translation, ribosomal structure and biogenesis ;	IPR000504 [RNA recognition motif domain] ; IPR003034[SAP domain]
ENSMUSP00000119609.1	multimerin 1	Mmrn1	1	Molecular Function:protein binding (GO:0005515)	--	--	--	--	--	--	IPR000742 [EGF-like domain] ; IPR001073[C1q domain] ; IPR011489[EMI domain]
ENSMUSP00000084882.3	guanine deaminase	Gda	1	Molecular Function:hydrolase activity (GO:0016787)	guanine deaminase	3.5.4.3	ko00230 Purine metabolism ko01100 Metabolic pathways	Cytosine/adenosine deaminase or related metal-dependent hydrolase	FR	Nucleotide transport and metabolism ; General function prediction only ;	IPR006680 [Amidohydrolase-related]
ENSMUSP00000047797.8	cleavage and polyadenylation specific factor 2	Cpsf2	--	--	cleavage and polyadenylation specificity factor subunit 2	--	ko03015 mRNA surveillance pathway	Predicted metal-dependent RNase, contains metallo-beta-lactamase and KH domains	R	General function prediction only ;	IPR001279 [Metallo-beta-lactamase] ; IPR011108[Zn-dependent metallo-hydrolase, RNA specificity domain] ; IPR022712[Beta-Casp domain] ; IPR025069[Cleavage and polyadenylation specificity factor 2, C-terminal]
ENSMUSP00000133135.1	programmed cell death 4	Pdcd4	--	--	programmed cell death protein 4	--	ko05205 Proteoglycans in cancer ko05206 MicroRNAs in cancer	--	--	--	IPR003891 [Initiation factor eIF-4 gamma, MA3]
ENSMUSP00000103547.3	tropomyosin 2, beta	Tpm2	--	--	tropomyosin 2	--	ko04260 Cardiac muscle contraction ko04261 Adrenergic signaling in cardiomyocytes ko05410 Hypertrophic cardiomyopathy (HCM) ko05414 Dilated cardiomyopathy (DCM)	Uncharacterized protein	S	Function unknown ;	IPR000533 [Tropomyosin]
ENSMUSP00000038839.4	eukaryotic translation initiation factor 3, subunit L	Eif3l	3	Molecular Function:translation initiation factor activity (GO:0003743),Cellular Component:cytoplasm (GO:0005737),Cellular Component:eukaryotic translation initiation factor 3 complex (GO:0005852)	translation initiation factor 3 subunit L	--	--	--	--	--	IPR019382 [Translation initiation factor 3 complex subunit L]
ENSMUSP00000032561.8	vasodilator-stimulated phosphoprotein	Vasp	--	--	vasodilator-stimulated phosphoprotein	--	ko04015 Rap1 signaling pathway ko04022 cGMP-PKG signaling pathway ko04510 Focal adhesion ko04530 Tight junction ko04611 Platelet activation ko04666 Fc gamma R-mediated phagocytosis ko04670 Leukocyte transendothelial migration	--	--	--	IPR000697 [WH1/EVH1 domain] ; IPR014885[VASP tetramerisation]
ENSMUSP00000025668.7	atlastin GTPase 3	Atl3	2	Molecular Function:GTPase activity (GO:0003924),Molecular Function:GTP binding (GO:0005525)	atlastin	3.6.5.-	--	--	--	--	IPR003191 [Guanylate-binding protein, C-terminal] ; IPR015894[Guanylate-binding protein, N-terminal]
ENSMUSP00000030538.4	dolichyl-di-phosphooligosaccharide-protein glycotransferase	Ddost	2	Cellular Component:endoplasmic reticulum membrane (GO:0005789),Biological Process:protein N-linked glycosylation via asparagine (GO:0018279)	oligosaccharyltransferase complex subunit beta	--	ko00510 N-Glycan biosynthesis ko01100 Metabolic pathways ko04141 Protein processing in endoplasmic reticulum	--	--	--	IPR005013 [Dolichyl-diphosphooligosaccharide--protein glycosyltransferase 48 kDa subunit]
ENSMUSP00000099002.2	serine (or cysteine) peptidase inhibitor, clade B, member 9	Serpinb9	--	--	serpin B	--	ko05146 Amoebiasis	Serine protease inhibitor	O	Posttranslational modification, protein turnover, chaperones ;	IPR023796 [Serpin domain]
ENSMUSP00000136972.1	ligase I, DNA, ATP-dependent	Lig1	5	Molecular Function:DNA binding (GO:0003677),Molecular Function:DNA ligase (ATP) activity (GO:0003910),Molecular Function:ATP binding (GO:0005524),Biological Process:DNA repair (GO:0006281),Biological Process:DNA recombination (GO:0006310)	--	--	ko03030 DNA replication ko03410 Base excision repair ko03420 Nucleotide excision repair ko03430 Mismatch repair	ATP-dependent DNA ligase	L	Replication, recombination and repair ;	IPR012308 [DNA ligase, ATP-dependent, N-terminal] ; IPR012309[DNA ligase, ATP-dependent, C-terminal] ; IPR012310[DNA ligase, ATP-dependent, central]
ENSMUSP00000099939.4	UDP-glucose pyrophosphorylase 2	Ugp2	2	Biological Process:metabolic process (GO:0008152),Molecular Function:uridylyltransferase activity (GO:0070569)	UTP--glucose-1-phosphate uridylyltransferase	2.7.7.9	ko00040 Pentose and glucuronate interconversions ko00052 Galactose metabolism ko00500 Starch and sucrose metabolism ko00520 Amino sugar and nucleotide sugar metabolism ko01100 Metabolic pathways	UDP-N-acetylglucosamine pyrophosphorylase	G	Carbohydrate transport and metabolism ;	IPR002618 [UDPGP family]
ENSMUSP00000105922.2	serine (or cysteine) peptidase inhibitor, clade B, member 6b	Serpinb6b	--	--	serpin B	--	ko05146 Amoebiasis	Serine protease inhibitor	O	Posttranslational modification, protein turnover, chaperones ;	IPR023796 [Serpin domain]
ENSMUSP00000011492.8	acyl-Coenzyme A dehydrogenase family, member 9	Acad9	4	Molecular Function:acyl-CoA dehydrogenase activity (GO:0003995),Biological Process:metabolic process (GO:0008152),Molecular Function:flavin adenine dinucleotide binding (GO:0050660),Biological Process:oxidation-reduction process (GO:0055114)	acyl-CoA dehydrogenase family member 9	1.3.99.-	--	Acyl-CoA dehydrogenase related to the alkylation response protein AidB	I	Lipid transport and metabolism ;	IPR006091 [Acyl-CoA oxidase/dehydrogenase, central domain] ; IPR009075[Acyl-CoA dehydrogenase/oxidase C-terminal] ; IPR013786[Acyl-CoA dehydrogenase/oxidase, N-terminal]
ENSMUSP00000005003.6	lamin B receptor	Lbr	1	Cellular Component:membrane (GO:0016020)	lamin-B receptor	--	--	Protein-S-isoprenylcysteine O-methyltransferase Ste14	O	Posttranslational modification, protein turnover, chaperones ;	IPR001171 [Ergosterol biosynthesis ERG4/ERG24] ; IPR019023[Lamin-B receptor of TUDOR domain]
ENSMUSP00000015484.3	cytochrome b-245, beta polypeptide	Cybb	2	Molecular Function:oxidoreductase activity (GO:0016491),Biological Process:oxidation-reduction process (GO:0055114)	NADPH oxidase 2	1.-.-.-	ko04066 HIF-1 signaling pathway ko04145 Phagosome ko04216 Ferroptosis ko04217 Necroptosis ko04621 NOD-like receptor signaling pathway ko04670 Leukocyte transendothelial migration ko04933 AGE-RAGE signaling pathway in diabetic complications ko05140 Leishmaniasis	Ca2+-binding protein, EF-hand superfamily	T	Signal transduction mechanisms ;	IPR013112 [FAD-binding 8] ; IPR013121[Ferric reductase, NAD binding domain] ; IPR013130[Ferric reductase transmembrane component-like domain]
ENSMUSP00000034866.8	electron transferring flavoprotein, alpha polypeptide	Etfa	--	--	electron transfer flavoprotein alpha subunit	--	--	Electron transfer flavoprotein, alpha subunit	C	Energy production and conversion ;	IPR014730 [Electron transfer flavoprotein, alpha/beta-subunit, N-terminal] ; IPR014731[Electron transfer flavoprotein, alpha subunit, C-terminal]
ENSMUSP00000045816.1	H1.2 linker histone, cluster member	H1f2	4	Cellular Component:nucleosome (GO:0000786),Molecular Function:DNA binding (GO:0003677),Cellular Component:nucleus (GO:0005634),Biological Process:nucleosome assembly (GO:0006334)	histone H1/5	--	--	--	--	--	IPR005818 [Linker histone H1/H5, domain H15]
ENSMUSP00000138250.1	X-prolyl aminopeptidase (aminopeptidase P) 1, soluble	Xpnpep1	1	Molecular Function:hydrolase activity (GO:0016787)	Xaa-Pro aminopeptidase	3.4.11.9	--	Xaa-Pro aminopeptidase	E	Amino acid transport and metabolism ;	IPR000587 [Creatinase, N-terminal] ; IPR000994[Peptidase M24] ; IPR032416[Peptidase M24, C-terminal domain]
ENSMUSP00000102034.1	synaptopodin 2	Synpo2	1	Molecular Function:protein binding (GO:0005515)	--	--	--	--	--	--	IPR001478 [PDZ domain]
ENSMUSP00000038763.6	propionyl-Coenzyme A carboxylase, alpha polypeptide	Pcca	1	Molecular Function:ATP binding (GO:0005524)	propionyl-CoA carboxylase alpha chain	6.4.1.3	ko00280 Valine, leucine and isoleucine degradation ko00630 Glyoxylate and dicarboxylate metabolism ko00640 Propanoate metabolism ko01100 Metabolic pathways ko01200 Carbon metabolism	Acetyl/propionyl-CoA carboxylase, alpha subunit	I	Lipid transport and metabolism ;	IPR000089 [Biotin/lipoyl attachment] ; IPR005479[Carbamoyl-phosphate synthetase large subunit-like, ATP-binding domain] ; IPR005481[Biotin carboxylase-like, N-terminal domain] ; IPR005482[Biotin carboxylase, C-terminal]
ENSMUSP00000102724.2	phospholipase A2, activating protein	Plaa	1	Molecular Function:protein binding (GO:0005515)	phospholipase A-2-activating protein	--	ko04141 Protein processing in endoplasmic reticulum	WD40 repeat	R	General function prediction only ;	IPR001680 [WD40 repeat] ; IPR013535[PUL domain] ; IPR015155[PLAA family ubiquitin binding, PFU]
ENSMUSP00000006611.8	spermidine synthase	Srm	--	--	spermidine synthase	2.5.1.16	ko00270 Cysteine and methionine metabolism ko00330 Arginine and proline metabolism ko00410 beta-Alanine metabolism ko00480 Glutathione metabolism ko01100 Metabolic pathways	Spermidine synthase	E	Amino acid transport and metabolism ;	--
ENSMUSP00000033468.4	Rac/Cdc42 guanine nucleotide exchange factor (GEF) 6	Arhgef6	3	Molecular Function:Rho guanyl-nucleotide exchange factor activity (GO:0005089),Molecular Function:protein binding (GO:0005515),Biological Process:regulation of Rho protein signal transduction (GO:0035023)	Rho guanine nucleotide exchange factor 6	--	ko04810 Regulation of actin cytoskeleton ko05212 Pancreatic cancer	--	--	--	IPR000219 [Dbl homology (DH) domain] ; IPR001452[SH3 domain] ; IPR001715[Calponin homology domain] ; IPR001849[Pleckstrin homology domain] ; IPR032409[Rho guanine nucleotide exchange factor, coiled-coil domain]
ENSMUSP00000014578.5	plasminogen	Plg	2	Molecular Function:serine-type endopeptidase activity (GO:0004252),Biological Process:proteolysis (GO:0006508)	plasminogen	3.4.21.7	ko04080 Neuroactive ligand-receptor interaction ko04610 Complement and coagulation cascades ko05150 Staphylococcus aureus infection ko05164 Influenza A	Secreted trypsin-like serine protease	O	Posttranslational modification, protein turnover, chaperones ;	IPR000001 [Kringle] ; IPR001254[Serine proteases, trypsin domain] ; IPR003609[PAN/Apple domain]
ENSMUSP00000127774.1	eukaryotic translation initiation factor 4B	Eif4b	1	Molecular Function:nucleic acid binding (GO:0003676)	translation initiation factor 4B	--	ko03013 RNA transport ko04150 mTOR signaling pathway ko04151 PI3K-Akt signaling pathway ko05205 Proteoglycans in cancer	--	--	--	IPR000504 [RNA recognition motif domain]
ENSMUSP00000091435.4	septin 9	Septin9	1	Molecular Function:GTP binding (GO:0005525)	septin 3/9/12	--	ko05100 Bacterial invasion of epithelial cells	Predicted GTPase	R	General function prediction only ;	IPR030379 [Septin-type guanine nucleotide-binding (G) domain]
ENSMUSP00000137926.1	carbonic anhydrase 1	Car1	--	--	carbonic anhydrase	4.2.1.1	ko00910 Nitrogen metabolism	Carbonic anhydrase	P	Inorganic ion transport and metabolism ;	IPR001148 [Alpha carbonic anhydrase]
ENSMUSP00000023467.7	p21 (RAC1) activated kinase 2	Pak2	3	Molecular Function:protein kinase activity (GO:0004672),Molecular Function:ATP binding (GO:0005524),Biological Process:protein phosphorylation (GO:0006468)	p21-activated kinase 2	2.7.11.1	ko04010 MAPK signaling pathway ko04012 ErbB signaling pathway ko04014 Ras signaling pathway ko04360 Axon guidance ko04510 Focal adhesion ko04660 T cell receptor signaling pathway ko04810 Regulation of actin cytoskeleton ko05211 Renal cell carcinoma	Serine/threonine protein kinase	T	Signal transduction mechanisms ;	IPR000095 [CRIB domain] ; IPR000719[Protein kinase domain]
ENSMUSP00000144827.1	succinate-Coenzyme A ligase, GDP-forming, beta subunit	Suclg2	2	Molecular Function:catalytic activity (GO:0003824),Biological Process:metabolic process (GO:0008152)	--	--	ko00020 Citrate cycle (TCA cycle) ko00640 Propanoate metabolism ko01100 Metabolic pathways ko01200 Carbon metabolism	Succinyl-CoA synthetase, beta subunit	C	Energy production and conversion ;	IPR005811 [ATP-citrate lyase/succinyl-CoA ligase] ; IPR013650[ATP-grasp fold, succinyl-CoA synthetase-type]
ENSMUSP00000109974.1	adducin 1 (alpha)	Add1	--	--	adducin	--	--	Ribulose-5-phosphate 4-epimerase/Fuculose-1-phosphate aldolase	G	Carbohydrate transport and metabolism ;	IPR001303 [Class II aldolase/adducin N-terminal]
ENSMUSP00000059289.6	nucleoporin 160	Nup160	--	--	nuclear pore complex protein Nup160	--	ko03013 RNA transport	--	--	--	--
ENSMUSP00000099578.2	platelet-activating factor acetylhydrolase, isoform 1b, subunit 1	Pafah1b1	1	Molecular Function:protein binding (GO:0005515)	platelet-activating factor acetylhydrolase IB subunit alpha	--	ko00565 Ether lipid metabolism ko01100 Metabolic pathways	WD40 repeat	R	General function prediction only ;	IPR001680 [WD40 repeat] ; IPR006594[LIS1 homology motif]
ENSMUSP00000054634.6	cell division cycle 42	Cdc42	2	Molecular Function:GTP binding (GO:0005525),Biological Process:small GTPase mediated signal transduction (GO:0007264)	cell division control protein 42	--	ko04010 MAPK signaling pathway ko04014 Ras signaling pathway ko04015 Rap1 signaling pathway ko04062 Chemokine signaling pathway ko04144 Endocytosis ko04360 Axon guidance ko04370 VEGF signaling pathway ko04510 Focal adhesion ko04520 Adherens junction ko04530 Tight junction ko04660 T cell receptor signaling pathway ko04666 Fc gamma R-mediated phagocytosis ko04670 Leukocyte transendothelial migratio…	GTPase SAR1 family domain	R	General function prediction only ;	IPR001806 [Small GTPase superfamily]
ENSMUSP00000006754.7	upstream binding transcription factor, RNA polymerase I	Ubtf	--	--	upstream-binding transcription factor	--	--	--	--	--	IPR009071 [High mobility group box domain] ; IPR029215[High mobility group box domain 5]
ENSMUSP00000049394.8	carbonyl reductase 1	Cbr1	--	--	--	--	ko00590 Arachidonic acid metabolism ko00790 Folate biosynthesis ko00980 Metabolism of xenobiotics by cytochrome P450 ko01100 Metabolic pathways ko05204 Chemical carcinogenesis	NAD(P)-dependent dehydrogenase, short-chain alcohol dehydrogenase family	IQR	Lipid transport and metabolism ; Secondary metabolites biosynthesis, transport and catabolism ; General function prediction only ;	IPR002347 [Short-chain dehydrogenase/reductase SDR]
ENSMUSP00000035579.3	lectin, galactoside-binding, soluble, 3 binding protein	Lgals3bp	2	Molecular Function:scavenger receptor activity (GO:0005044),Cellular Component:membrane (GO:0016020)	galectin-3-binding protein	--	--	--	--	--	IPR001190 [SRCR domain] ; IPR011705[BTB/Kelch-associated]
ENSMUSP00000030014.8	nuclear cap binding protein subunit 1	Ncbp1	3	Molecular Function:RNA binding (GO:0003723),Molecular Function:protein binding (GO:0005515),Biological Process:RNA metabolic process (GO:0016070)	nuclear cap-binding protein subunit 1	--	ko03013 RNA transport ko03015 mRNA surveillance pathway ko03040 Spliceosome	--	--	--	IPR003890 [MIF4G-like, type 3] ; IPR015172[MIF4G-like, type 1] ; IPR015174[MIF4G-like, type 2]
ENSMUSP00000021425.6	AHA1, activator of heat shock protein ATPase 1	Ahsa1	3	Molecular Function:ATPase activator activity (GO:0001671),Biological Process:response to stress (GO:0006950),Molecular Function:chaperone binding (GO:0051087)	--	--	--	Uncharacterized conserved protein YndB, AHSA1/START domain	S	Function unknown ;	IPR013538 [Activator of Hsp90 ATPase homologue 1-like] ; IPR015310[Activator of Hsp90 ATPase, N-terminal]
ENSMUSP00000074953.5	scaffold attachment factor B2	Safb2	1	Molecular Function:nucleic acid binding (GO:0003676)	--	--	--	RNA recognition motif (RRM) domain	J	Translation, ribosomal structure and biogenesis ;	IPR000504 [RNA recognition motif domain] ; IPR003034[SAP domain]
ENSMUSP00000150296.1	isocitrate dehydrogenase 3 (NAD+) alpha	Idh3a	1	Biological Process:oxidation-reduction process (GO:0055114)	isocitrate dehydrogenase (NAD+)	1.1.1.41	ko00020 Citrate cycle (TCA cycle) ko01100 Metabolic pathways ko01200 Carbon metabolism ko01210 2-Oxocarboxylic acid metabolism ko01230 Biosynthesis of amino acids	Isocitrate/isopropylmalate dehydrogenase	CE	Energy production and conversion ; Amino acid transport and metabolism ;	IPR024084 [Isopropylmalate dehydrogenase-like domain]
ENSMUSP00000019967.9	microtubule associated monooxygenase, calponin and LIM domain containing 1	Mical1	2	Molecular Function:protein binding (GO:0005515),Molecular Function:FAD binding (GO:0071949)	F-actin monooxygenase	1.14.13.225	--	--	--	--	IPR001715 [Calponin homology domain] ; IPR002938[FAD-binding domain] ; IPR022735[Domain of unknown function DUF3585]
ENSMUSP00000030805.7	Parkinson disease (autosomal recessive, early onset) 7	Park7	--	--	protein DJ-1	3.5.1.124	ko05012 Parkinson's disease	Putative intracellular protease/amidase	R	General function prediction only ;	IPR002818 [DJ-1/PfpI]
ENSMUSP00000101858.3	fused in sarcoma	Fus	2	Molecular Function:nucleic acid binding (GO:0003676),Molecular Function:zinc ion binding (GO:0008270)	RNA-binding protein FUS	--	ko05202 Transcriptional misregulation in cancer	RNA recognition motif (RRM) domain	J	Translation, ribosomal structure and biogenesis ;	IPR000504 [RNA recognition motif domain] ; IPR001876[Zinc finger, RanBP2-type]
ENSMUSP00000101620.1	tubulointerstitial nephritis antigen-like 1	Tinagl1	2	Biological Process:proteolysis (GO:0006508),Molecular Function:cysteine-type peptidase activity (GO:0008234)	--	--	--	Cysteine protease, C1A family	O	Posttranslational modification, protein turnover, chaperones ;	IPR000668 [Peptidase C1A, papain C-terminal]
ENSMUSP00000128819.1	nucleoporin 155	Nup155	--	--	nuclear pore complex protein Nup155	--	ko03013 RNA transport	--	--	--	IPR007187 [Nucleoporin, Nup133/Nup155-like, C-terminal] ; IPR014908[Nucleoporin, Nup133/Nup155-like, N-terminal]
ENSMUSP00000033809.3	phosphoribosyl pyrophosphate synthetase 1	Prps1	3	Molecular Function:magnesium ion binding (GO:0000287),Molecular Function:ribose phosphate diphosphokinase activity (GO:0004749),Biological Process:nucleotide biosynthetic process (GO:0009165)	ribose-phosphate pyrophosphokinase	2.7.6.1	ko00030 Pentose phosphate pathway ko00230 Purine metabolism ko01100 Metabolic pathways ko01200 Carbon metabolism ko01230 Biosynthesis of amino acids	Phosphoribosylpyrophosphate synthetase	FE	Nucleotide transport and metabolism ; Amino acid transport and metabolism ;	IPR005946 [Ribose-phosphate diphosphokinase] ; IPR029099[Ribose-phosphate pyrophosphokinase, N-terminal domain]
ENSMUSP00000033617.6	Bruton agammaglobulinemia tyrosine kinase	Btk	4	Molecular Function:protein kinase activity (GO:0004672),Molecular Function:protein binding (GO:0005515),Biological Process:protein phosphorylation (GO:0006468),Biological Process:intracellular signal transduction (GO:0035556)	Bruton agammaglobulinemia tyrosine kinase	2.7.10.2	ko04064 NF-kappa B signaling pathway ko04380 Osteoclast differentiation ko04611 Platelet activation ko04662 B cell receptor signaling pathway ko04664 Fc epsilon RI signaling pathway ko05340 Primary immunodeficiency	PASTA domain, binds beta-lactams	M	Cell wall/membrane/envelope biogenesis ;	IPR000980 [SH2 domain] ; IPR001245[Serine-threonine/tyrosine-protein kinase catalytic domain] ; IPR001452[SH3 domain] ; IPR001562[Zinc finger, Btk motif] ; IPR001849[Pleckstrin homology domain]
ENSMUSP00000024816.6	cap methyltransferase 1	Cmtr1	3	Molecular Function:nucleic acid binding (GO:0003676),Molecular Function:methyltransferase activity (GO:0008168),Biological Process:methylation (GO:0032259)	cap1 methyltransferase	2.1.1.57	--	--	--	--	IPR000467 [G-patch domain] ; IPR002877[Ribosomal RNA methyltransferase FtsJ domain]
ENSMUSP00000102987.1	RAB5C, member RAS oncogene family	Rab5c	2	Molecular Function:GTP binding (GO:0005525),Biological Process:small GTPase mediated signal transduction (GO:0007264)	Ras-related protein Rab-5C	--	ko04014 Ras signaling pathway ko04144 Endocytosis ko04145 Phagosome ko04962 Vasopressin-regulated water reabsorption ko05146 Amoebiasis ko05152 Tuberculosis	GTPase SAR1 family domain	R	General function prediction only ;	IPR001806 [Small GTPase superfamily]
ENSMUSP00000029387.8	eukaryotic translation initiation factor 2A	Eif2a	--	--	translation initiation factor 2A	--	--	--	--	--	IPR013979 [Translation initiation factor, beta propellor-like domain]
ENSMUSP00000033056.3	PYD and CARD domain containing	Pycard	1	Biological Process:regulation of apoptotic process (GO:0042981)	apoptosis-associated speck-like protein containing a CARD	--	ko04217 Necroptosis ko04621 NOD-like receptor signaling pathway ko04623 Cytosolic DNA-sensing pathway ko05132 Salmonella infection ko05133 Pertussis ko05134 Legionellosis ko05164 Influenza A	--	--	--	IPR001315 [CARD domain] ; IPR004020[DAPIN domain]
ENSMUSP00000040756.7	ATPase, H+ transporting, lysosomal V1 subunit H	Atp6v1h	1	Biological Process:ATP hydrolysis coupled proton transport (GO:0015991)	V-type H+-transporting ATPase subunit H	--	ko00190 Oxidative phosphorylation ko01100 Metabolic pathways ko04142 Lysosome ko04145 Phagosome ko04150 mTOR signaling pathway ko04721 Synaptic vesicle cycle ko05152 Tuberculosis ko05323 Rheumatoid arthritis	--	--	--	IPR011987 [ATPase, V1 complex, subunit H, C-terminal]
ENSMUSP00000133844.1	upstream binding transcription factor, RNA polymerase I	Ubtf	--	--	upstream-binding transcription factor	--	--	--	--	--	IPR009071 [High mobility group box domain] ; IPR029215[High mobility group box domain 5]
ENSMUSP00000099302.3	tubulin-specific chaperone d	Tbcd	--	--	tubulin-specific chaperone D	--	--	--	--	--	IPR022577 [Tubulin-specific chaperone D, C-terminal]
ENSMUSP00000020969.3	cytidine monophosphate (UMP-CMP) kinase 2, mitochondrial	Cmpk2	--	--	UMP-CMP kinase 2, mitochondrial	2.7.4.14	ko00240 Pyrimidine metabolism ko01100 Metabolic pathways	Thymidylate kinase	F	Nucleotide transport and metabolism ;	--
ENSMUSP00000033053.6	integrin alpha X	Itgax	--	--	integrin alpha X	--	ko04610 Complement and coagulation cascades ko04810 Regulation of actin cytoskeleton ko05152 Tuberculosis	Cytolysin, a secreted calcineurin-like phosphatase	U	Intracellular trafficking, secretion, and vesicular transport ;	IPR002035 [von Willebrand factor, type A] ; IPR013517[FG-GAP repeat] ; IPR013649[Integrin alpha-2] ; IPR018184[Integrin alpha chain, C-terminal cytoplasmic region, conserved site]
ENSMUSP00000005826.7	citrate synthase	Cs	--	--	citrate synthase	2.3.3.1	ko00020 Citrate cycle (TCA cycle) ko00630 Glyoxylate and dicarboxylate metabolism ko01100 Metabolic pathways ko01200 Carbon metabolism ko01210 2-Oxocarboxylic acid metabolism ko01230 Biosynthesis of amino acids	Citrate synthase	C	Energy production and conversion ;	IPR002020 [Citrate synthase]
ENSMUSP00000044395.6	H1.3 linker histone, cluster member	H1f3	4	Cellular Component:nucleosome (GO:0000786),Molecular Function:DNA binding (GO:0003677),Cellular Component:nucleus (GO:0005634),Biological Process:nucleosome assembly (GO:0006334)	histone H1/5	--	--	--	--	--	IPR005818 [Linker histone H1/H5, domain H15]
ENSMUSP00000031931.5	RIKEN cDNA 2210010C04 gene	2210010C04Rik	2	Molecular Function:serine-type endopeptidase activity (GO:0004252),Biological Process:proteolysis (GO:0006508)	trypsin	3.4.21.4	ko04080 Neuroactive ligand-receptor interaction ko04972 Pancreatic secretion ko04974 Protein digestion and absorption ko05164 Influenza A	Secreted trypsin-like serine protease	O	Posttranslational modification, protein turnover, chaperones ;	IPR001254 [Serine proteases, trypsin domain]
ENSMUSP00000033673.6	non-POU-domain-containing, octamer binding protein	Nono	1	Molecular Function:nucleic acid binding (GO:0003676)	non-POU domain-containing octamer-binding protein	--	--	RNA recognition motif (RRM) domain	J	Translation, ribosomal structure and biogenesis ;	IPR000504 [RNA recognition motif domain] ; IPR012975[NOPS]
ENSMUSP00000081956.8	predicted gene 45837	Gm45837	3	Molecular Function:3',5'-cyclic-nucleotide phosphodiesterase activity (GO:0004114),Molecular Function:protein binding (GO:0005515),Biological Process:signal transduction (GO:0007165)	cGMP-dependent 3',5'-cyclic phosphodiesterase	3.1.4.17	ko00230 Purine metabolism ko04022 cGMP-PKG signaling pathway ko04740 Olfactory transduction ko04925 Aldosterone synthesis and secretion ko05032 Morphine addiction	Sensor histidine kinase regulating citrate/malate metabolism	T	Signal transduction mechanisms ;	IPR002073 [3'5'-cyclic nucleotide phosphodiesterase, catalytic domain] ; IPR003018[GAF domain]
ENSMUSP00000136366.1	septin 2	Septin2	1	Molecular Function:GTP binding (GO:0005525)	septin 2	--	ko05100 Bacterial invasion of epithelial cells	--	--	--	IPR030379 [Septin-type guanine nucleotide-binding (G) domain]
ENSMUSP00000146474.1	nucleosome assembly protein 1-like 4	Nap1l4	2	Cellular Component:nucleus (GO:0005634),Biological Process:nucleosome assembly (GO:0006334)	nucleosome assembly protein 1-like 4	--	--	--	--	--	IPR002164 [Nucleosome assembly protein (NAP)]
ENSMUSP00000064812.4	protein kinase C, beta	Prkcb	6	Molecular Function:protein kinase activity (GO:0004672),Molecular Function:protein serine/threonine kinase activity (GO:0004674),Molecular Function:protein binding (GO:0005515),Molecular Function:ATP binding (GO:0005524),Biological Process:protein phosphorylation (GO:0006468),Biological Process:intracellular signal transduction (GO:0035556)	classical protein kinase C beta type	2.7.11.13	ko01521 EGFR tyrosine kinase inhibitor resistance ko04010 MAPK signaling pathway ko04012 ErbB signaling pathway ko04014 Ras signaling pathway ko04015 Rap1 signaling pathway ko04020 Calcium signaling pathway ko04062 Chemokine signaling pathway ko04064 NF-kappa B signaling pathway ko04066 HIF-1 signaling pathway ko04070 Phosphatidylinositol signaling system ko04071 Sphingolipid signaling pathway ko…	Serine/threonine protein kinase	T	Signal transduction mechanisms ;	IPR000008 [C2 domain] ; IPR000719[Protein kinase domain] ; IPR002219[Protein kinase C-like, phorbol ester/diacylglycerol-binding domain] ; IPR017892[Protein kinase, C-terminal]
ENSMUSP00000105216.2	RNA binding motif protein 39	Rbm39	1	Molecular Function:nucleic acid binding (GO:0003676)	RNA-binding protein 39	--	--	RNA recognition motif (RRM) domain	J	Translation, ribosomal structure and biogenesis ;	IPR000504 [RNA recognition motif domain] ; IPR029123[Splicing factor RBM39, linker]
ENSMUSP00000029053.7	protein tyrosine phosphatase, non-receptor type 1	Ptpn1	2	Molecular Function:protein tyrosine phosphatase activity (GO:0004725),Biological Process:protein dephosphorylation (GO:0006470)	tyrosine-protein phosphatase non-receptor type 1	3.1.3.48	ko04520 Adherens junction ko04910 Insulin signaling pathway ko04931 Insulin resistance	Protein tyrosine phosphatase	T	Signal transduction mechanisms ;	IPR000242 [PTP type protein phosphatase]
ENSMUSP00000117816.1	sarcolemma associated protein	Slmap	1	Molecular Function:protein binding (GO:0005515)	--	--	--	--	--	--	IPR000253 [Forkhead-associated (FHA) domain]
ENSMUSP00000074436.6	haptoglobin	Hp	2	Molecular Function:serine-type endopeptidase activity (GO:0004252),Biological Process:proteolysis (GO:0006508)	haptoglobin	--	--	Secreted trypsin-like serine protease	O	Posttranslational modification, protein turnover, chaperones ;	IPR001254 [Serine proteases, trypsin domain]
ENSMUSP00000111510.1	glyoxylate reductase 1 homolog (Arabidopsis)	Glyr1	3	Molecular Function:phosphogluconate dehydrogenase (decarboxylating) activity (GO:0004616),Molecular Function:NAD binding (GO:0051287),Biological Process:oxidation-reduction process (GO:0055114)	--	--	--	3-hydroxyisobutyrate dehydrogenase or related beta-hydroxyacid dehydrogenase	I	Lipid transport and metabolism ;	IPR000313 [PWWP domain] ; IPR006115[6-phosphogluconate dehydrogenase, NADP-binding] ; IPR029154[3-hydroxyisobutyrate dehydrogenase, NAD-binding domain]
ENSMUSP00000156693.1	myosin, light chain 12A, regulatory, non-sarcomeric	Myl12a	1	Molecular Function:calcium ion binding (GO:0005509)	myosin regulatory light chain 12	--	ko04510 Focal adhesion ko04530 Tight junction ko04611 Platelet activation ko04670 Leukocyte transendothelial migration ko04810 Regulation of actin cytoskeleton	Ca2+-binding protein, EF-hand superfamily	T	Signal transduction mechanisms ;	IPR002048 [EF-hand domain]
ENSMUSP00000037657.8	poly (ADP-ribose) polymerase family, member 14	Parp14	1	Molecular Function:NAD+ ADP-ribosyltransferase activity (GO:0003950)	poly [ADP-ribose] polymerase 10/14/15	2.4.2.30	--	O-acetyl-ADP-ribose deacetylase (regulator of RNase III), contains Macro domain	J	Translation, ribosomal structure and biogenesis ;	IPR002589 [Macro domain] ; IPR012317[Poly(ADP-ribose) polymerase, catalytic domain]
ENSMUSP00000017881.2	matrix metallopeptidase 9	Mmp9	4	Molecular Function:metalloendopeptidase activity (GO:0004222),Biological Process:proteolysis (GO:0006508),Molecular Function:zinc ion binding (GO:0008270),Cellular Component:extracellular matrix (GO:0031012)	matrix metalloproteinase-9 (gelatinase B)	3.4.24.35	ko01522 Endocrine resistance ko04657 IL-17 signaling pathway ko04668 TNF signaling pathway ko04670 Leukocyte transendothelial migration ko04915 Estrogen signaling pathway ko04926 Relaxin signaling pathway ko05161 Hepatitis B ko05200 Pathways in cancer ko05202 Transcriptional misregulation in cancer ko05205 Proteoglycans in cancer ko05206 MicroRNAs in cancer ko05215 Prostate cancer ko05219 Bladder…	Predicted Zn-dependent protease	O	Posttranslational modification, protein turnover, chaperones ;	IPR000562 [Fibronectin, type II, collagen-binding] ; IPR001818[Peptidase M10, metallopeptidase] ; IPR002477[Peptidoglycan binding-like] ; IPR006970[PT repeat] ; IPR018487[Hemopexin-like repeats]
ENSMUSP00000034745.7	myosin IE	Myo1e	4	Molecular Function:motor activity (GO:0003774),Molecular Function:protein binding (GO:0005515),Molecular Function:ATP binding (GO:0005524),Cellular Component:myosin complex (GO:0016459)	myosin I	--	--	--	--	--	IPR001452 [SH3 domain] ; IPR001609[Myosin head, motor domain] ; IPR010926[Class I myosin tail homology domain]
[truncated: 6,812 more rows]

## Sheet: Table S3
Table S3. Differentially expressed proteins indued by hypoxia treatments in the spleen of mice.
Protein	Description	Gene	H_S1	H_S2	H_S3	H_S4	H_S5	P_S1	P_S2	P_S3	P_S4	P_S5	HST.vs.PSC FC	HST.vs.PSC Pvalue	HST.vs.PSC log2FC	HST.vs.PSC UP.DOWN
ENSMUSP00000035077.3	lactotransferrin	Ltf	14402.4	17886	17986.5	13626.9	16187.2	10824	13997.8	12487.5	12132	13402.9	1.27441	0.0106806	0.349825	up
[truncated: 204 more rows]

## Sheet: Table S4
Table S4. Differentially abundant metabolites with annotation induced by hypoxia treatment in spleen of mice. Data was obtained by both positive and negative ion model.
[truncated: 151 more rows]

[truncated: 2 more sheets: Table S5, Table S6]
